# Supplementary material for: Reduced blood-stage malaria growth and immune correlates in humans following RH5 vaccination
Source: Med. 2021 Jun 11;2(6):701–719.e19. doi: 10.1016/j.medj.2021.03.014 (PMC8240500; doi:10.1016/j.medj.2021.03.014)
Supplement: Data S1 — . Vaccine safety and qPCR data, related to Figures 1 and 3 (A) Laboratory AEs in vaccinated volunteers, Groups 1-5 and 7, considered possibly, probably or definitely related to vaccination. (B) Unsolicited AEs considered possibly, probably or definitely related to vaccination. As well as the list of solicited AEs collected at each visit, participants were also asked to report any other AEs that occurred, and these were recorded and assigned a MedDRA code. AEs occurring ≤ 28 days after each vaccination are shown, with maximum severity reported. Time-point(s) = days post-vaccination. (C) Raw qPCR data (parasites/mL) for VAC063A. (D) Raw qPCR data (parasites/mL) for VAC063B. [file mmc2.zip]

Archive with 4 entries (4 files):
- Data S1A-D/Data S1A.pdf
- Data S1A-D/Data S1B.xlsx
- Data S1A-D/Data S1C.pdf
- Data S1A-D/Data S1D.pdf
