# Supplementary material for: Reduced blood-stage malaria growth and immune correlates in humans following RH5 vaccination
Source: Med. 2021 Jun 11;2(6):701–719.e19. doi: 10.1016/j.medj.2021.03.014 (PMC8240500; doi:10.1016/j.medj.2021.03.014)
Supplement: Data S1 — . Vaccine safety and qPCR data, related to Figures 1 and 3 (A) Laboratory AEs in vaccinated volunteers, Groups 1-5 and 7, considered possibly, probably or definitely related to vaccination. (B) Unsolicited AEs considered possibly, probably or definitely related to vaccination. As well as the list of solicited AEs collected at each visit, participants were also asked to report any other AEs that occurred, and these were recorded and assigned a MedDRA code. AEs occurring ≤ 28 days after each vaccination are shown, with maximum severity reported. Time-point(s) = days post-vaccination. (C) Raw qPCR data (parasites/mL) for VAC063A. (D) Raw qPCR data (parasites/mL) for VAC063B. [file mmc2.zip › Data S1A-D/Data S1B.xlsx]

## Sheet: Group 1
MEDDRA PT CODE	MEDDRA PT	Subject ID	Symptom	Group	Vacc	Data source	Solicited AE	V1	V2	V3	Start		Stop	Duration (days)	Ongoing at end of study	Max. Severity (grade)	SAE	Investigator comments	Agreed Causality	MEDDRA LLT CODE	MEDDRA LLT	MEDDRA HLT CODE	MEDDRA HLT	MEDDRA SOC CODE	MEDDRA SOC
											Date	Days post last vacc	Date
10003989	Back pain	6306003	Back Pain	Group 1	V1	Ediary	N	2017-02-15	2017-03-13	2017-04-10	2017-03-10	23	2017-03-12	2	no	3	no	Noted to have scoliosis according to screening	0
10003991	Back pain	6306013	Back pain	Group 1	V3	OpenClinica	N	2017-03-07	2017-03-30	2017-04-25	2017-10-24	182	2017-10-25	1	no	1	no		0
10003992	Back pain	6301010	Back pain	Group 1	V3	OpenClinica	N	2016-11-16	2016-12-09	2017-01-09	2017-06-27	169	n/a	n/a	yes	2	no	Started in Sept. 2016, worse following removal of contraceptive implant in June 2017. Having physio.	0
10028735	Nasal congestion	6301005	Blocked nose	Group 1	V1	Ediary	N	2016-11-16	2016-12-09	2017-01-09	2016-11-23	7	2016-11-24	1	no	1	no		0
10068319	Oropharyngeal pain	6301004	Cold symptoms, sore throat	Group 1	V1	Ediary	N	2016-11-16	2016-12-12	2017-01-09	2016-12-07	21	2016-12-11	4	no	1	no		0
		6306003	Colds, runny nose	Group 1	V1	Ediary	N	2017-02-15	2017-03-13	2017-04-10	2017-03-07	20	2017-03-10	3	no	2	no		0
		6301010	Exploratory laparoscopy	Group 1	V3	OpenClinica	N	2016-11-16	2016-12-09	2017-01-09	2018-10-01	630	2018-10-01	0	no	3	no	Day case admission for endometrium exploratory laparoscopy. October 2018: Exploratory laparoscopy of endometrium. Dx of endometriosis confirmed. No other intervention was performed during the laparoscopy, according to volunteer, the aim was merely diagnostic. Not any medication prescribed, volunteer has an implant.	0
		6301004	Hay fever symptoms	Group 1	V3	OpenClinica	N	2016-11-16	2016-12-12	2017-01-09	2017-06-15	157	n/a	n/a	yes	2	no		0
		6301004	headache	Group 1	V1	Ediary	N	2016-11-16	2016-12-12	2017-01-09	2016-12-10	24	2017-01-06	27	no	1	no		0
		6302017	Labyrinthitis	Group 1	V3	OpenClinica	N	2017-02-15	2017-03-15	2017-04-11	2017-09-10	152	2017-10-03	23	no	2	no	? viral seen by GP and Dr Will Rae (Clinical Research Fellow)	0
		6306013	Labyrinthitis	Group 1	V3	OpenClinica	N	2017-03-07	2017-03-30	2017-04-25	2018-02-02	283	2018-02-16	14	no	2	no	Fully resolved after 2/52.	0
		6301003	Lef thumb injury	Group 1	V3	OpenClinica	N	2016-11-14	2016-12-08	2017-01-09	2017-02-26	48	2017-03-06	8	no	3	no	Damaged left thumb at gym.(fell on to it) Attended A&E on 28th Feb, xray machine not working ? fracture, Returned on 20th for xray no fracture seen.	0
		6301003	Rash on top of thigh/groin	Group 1	V2	Ediary	N	2016-11-14	2016-12-08	2017-01-09	2016-12-31	23	2017-02-02	33	no	2	no		0
		6301004	runny nose	Group 1	V1	Ediary	N	2016-11-16	2016-12-12	2017-01-09	2016-12-11	25	2016-12-14	3	no	1	no		0
		6301004	sinusitis	Group 1	V1	Ediary	N	2016-11-16	2016-12-12	2017-01-09	2016-12-10	24	2016-12-13	3	no	1	no		0
10003988	Back pain	6306013	Back ache	Group 1	V3	Ediary	N	2017-03-07	2017-03-30	2017-04-25	2017-04-26	1	2017-04-28	2	no	1	3	This morning I have back ache but I'm sure it's related to the satchel I carry and how heavy it was yesterday	3
10003988	Back pain	6306003	Back pain	Group 1	V1	Ediary	N	2017-02-15	2017-03-13	2017-04-10	2017-03-10	23	2017-03-11	1	no	3	no		1
10003988	Back pain	6301005	Back pain / aches	Group 1	V1	Ediary	N	2016-11-16	2016-12-09	2017-01-09	2016-11-23	7	2016-11-25	2	no	1	no		1
10003988	Back pain	6306003	backpain	Group 1	V2	Ediary	N	2017-02-15	2017-03-13	2017-04-10	2017-03-22	9	2017-03-24	2	no	1	no	Noted to have scoliosis according to screening	1
10003988	Back pain	6306003	backpain	Group 1	V2	Ediary	N	2017-02-15	2017-03-13	2017-04-10	2017-03-15	2	2017-03-16	1	no	3		Noted to have scoliosis according to screening	2
10006093	Bradycardia	6306002	Bradicardia	Group 1	V2	OpenClinica	N	2017-02-01	2017-03-01	2017-03-29	2017-03-08	7	2017-03-15	7	no	1	no		1
10016326	Feeling cold	6301002	Cold	Group 1	V1	Ediary	N	2016-10-17	2016-11-14	2016-12-15	2016-10-23	6	2016-10-25	2	no	1	no		1
10012735	Diarrhoea	6301001	Diarrhoea, 3 episodes overnight	Group 1	V1	Ediary	N	2016-10-20	2016-11-14	2016-12-08	2016-10-26	6	2016-10-27	1	no	1	no		1
10022437	Insomnia	6301005	Difficulty sleeping	Group 1	V2	Ediary	N	2016-11-16	2016-12-09	2017-01-09	2017-01-01	23	2017-01-05	4	no	1	no		1
10022437	Insomnia	6301005	Difficulty sleeping	Group 1	V2	Ediary	N	2016-11-16	2016-12-09	2017-01-09	2016-12-13	4	2016-12-14	1	no	1	no		1
10022437	Insomnia	6306002	Difficulty sleeping	Group 1	V1	Ediary	N	2017-02-01	2017-03-01	2017-03-29	2017-02-03	2	2017-02-04	1	no	1	no		2
10013573	Dizziness	6301005	Feeling dizzy	Group 1	V1	Ediary	N	2016-11-16	2016-12-09	2017-01-09	2016-11-23	7	2016-11-24	1	no	1	no		1
10025482	Malaise	6301005	Feeling generally unwell	Group 1	V1	Ediary	N	2016-11-16	2016-12-09	2017-01-09	2016-11-23	7	2016-11-24	1	no	1	no		1
10016326	Feeling cold	6306002	Feeling very cold when I went to bed	Group 1	V2	Ediary	N	2017-02-01	2017-03-01	2017-03-29	2017-03-02	1	2017-03-03	1	no	1	no		3	feeling cold 10016326
10000087	Abdominal pain upper	6306003	Gastric Pain	Group 1	V3	Ediary	N	2017-02-15	2017-03-13	2017-04-10	2017-05-07	27	Data missing	Not Recorded	no	2	no		1
10019211	Headache	6301005	Headache	Group 1	V1	Ediary	N	2016-11-16	2016-12-09	2017-01-09	2016-12-07	21	2016-12-08	1	no	1	no		1
10019211	Headache	6306003	headache	Group 1	V2	Ediary	N	2017-02-15	2017-03-13	2017-04-10	2017-03-21	8	2017-03-22	1	no	1	no		1
10019211	Headache	6301005	Headache	Group 1	V3	Ediary	N	2016-11-16	2016-12-09	2017-01-09	2017-01-20	11	2017-01-21	1	no	1	no		1
10061224	Limb discomfort	6306003	heaviness Of the vaccinated arm	Group 1	V1	Ediary	N	2017-02-15	2017-03-13	2017-04-10	2017-02-16	1	2017-02-18	2	no	2	no		3	discomfort 10013082
10037087	Pruritus	6301004	itchy hand/finger on same side as vaccination	Group 1	V3	Ediary	N	2016-11-16	2016-12-12	2017-01-09	2017-01-09	0	2017-01-10	1	no	1	no		2
10013573	Dizziness	6301004	Mild dizzyness (affecting vision) around 12pm	Group 1	V1	Ediary	n	2016-11-16	2016-12-12	2017-01-09	2016-11-16	0	2016-11-17	1	no	1	no		3
10028836	Neck pain	6301005	Neck pain	Group 1	V3	Ediary	N	2016-11-16	2016-12-09	2017-01-09	2017-01-24	15	2017-01-26	2	no	1	no		1
10029410	Night sweats	6306002	Night sweat	Group 1	V1	Ediary	N	2017-02-01	2017-03-01	2017-03-29	2017-02-03	2	2017-02-04	1	no	1	no		3	night sweats 10029410
10015090	Epistaxis	6301005	Nosebleed	Group 1	V3	Ediary	N	2016-11-16	2016-12-09	2017-01-09	2017-01-28	19	2017-01-29	1	no	1	no		1
10024769	Local reaction	6301002	Red patch below vaccination site	Group 1	V3	Ediary	N	2016-10-17	2016-11-14	2016-12-15	2016-12-19	4	2016-12-20	1	no	1	no		3
10028735	Nasal congestion	6301005	Runny / stuffy nose	Group 1	V1	Ediary	N	2016-11-16	2016-12-09	2017-01-09	2016-11-16	0	2016-11-18	2	no	1	no		1
10081765	Sensitive skin	6301003	sensitive skin (all over the body to touch)	Group 1	V2	Ediary	N	2016-11-14	2016-12-08	2017-01-09	2016-12-09	1	2016-12-11	2	no	1	no		2
10041232	Sneezing	6301005	Sneezing	Group 1	V1	Ediary	N	2016-11-16	2016-12-09	2017-01-09	2016-11-16	0	2016-11-17	1	no	1	no		1
10000087	Abdominal pain upper	6306003	Stomach pain	Group 1	V2	Ediary	N	2017-02-15	2017-03-13	2017-04-10	2017-03-17	4	2017-03-19	2	no	2	no		2
10024769	Local reaction	6302012	The area under the injection site is quite painful, hot and tense, like fluid is trapped under the skin	Group 1	V3	Ediary	N	2017-02-14	2017-03-14	2017-04-11	2017-04-13	2	2017-04-22	9	no	2			4	local reaction 10024769
10061224	Limb discomfort	6306003	vaccinated arm felt very heavy	Group 1	V1	Ediary	N	2017-02-15	2017-03-13	2017-04-10	2017-02-16	1	2017-02-18	2	no	1	no		3	discomfort 10013082

## Sheet: Group 2
MEDDRA PT CODE	MEDDRA PT	Subject ID	Symptom	Group	Vacc	Data source	Solicited AE	V1	V2	V3	Start		Stop	Duration (days)	Ongoing at end of study	Max. Severity	SAE	Investigator comments	Agreed Causality	MEDDRA LLT CODE	MEDDRA LLT	MEDDRA HLT CODE	MEDDRA HLT	MEDDRA SOC CODE	MEDDRA SOC
											Date	Days post last vacc
		6301014	Concussion	Group 2	V3	OpenClinica	N	2017-01-23	2017-02-20	2017-03-20	2017-09-06	170	2017-09-18	12	no	2	no	Following fall from bike. Went to A+E, assessed but not admitted.	0
		6301014	Scald to left hand	Group 2	V3	Diary 3	N	2017-01-23	2017-02-20	2017-03-20	2017-04-03	14	2017-04-08	5	no	2	no		0
		6302008	Brief Disorientation	Group 2	V1	Diary 1	N	2017-01-16	2017-02-13	2017-03-13	2017-02-04	19	2017-02-05	1	no	1	no		0
		6302008	Neck of 5th metacarpal fracture on right hand.	Group 2	V2	OpenClinica	N	2017-01-16	2017-02-13	2017-03-13	2017-02-28	15	2017-03-27	27	no	3	no	n/a	0
		6302034	Pain from wisdom tooth extraction	Group 2	V1	Diary 1	N	2017-12-06	2018-01-04	2018-01-31	2017-12-12	6	2017-12-18	6	no	2	no		0
		6302034	Toothache	Group 2	V3	OpenClinica	N	2017-12-06	2018-01-04	2018-01-31	2018-04-17	76	2018-07-22	96	no	2	no		0
		6302036	Abdo pain post eating	Group 2	V3	OpenClinica	N	2017-12-06	2018-01-03	2018-01-31	2018-06-15	135	2018-06-18	3	no	2	no		0
		6302036	Cold symptoms	Group 2	V3	OpenClinica	N	2017-12-06	2018-01-03	2018-01-31	2018-04-13	72	2018-04-19	6	no	2	no		0
		6302036	haematuria	Group 2	V3	OpenClinica	N	2017-12-06	2018-01-03	2018-01-31	2018-05-04	93	2018-05-11	7	no	2	no		0
		6302036	Painful cough	Group 2	V3	OpenClinica	N	2017-12-06	2018-01-03	2018-01-31	2018-04-13	72	2018-04-19	6	no	2	no		0
		6302036	Sinus/nasal discomfort	Group 2	V3	OpenClinica	N	2017-12-06	2018-01-03	2018-01-31	2018-06-17	137	2018-06-19	2	no	1	no		0
		6302036	Sore throat	Group 2	V3	OpenClinica	N	2017-12-06	2018-01-03	2018-01-31	2018-04-13	72	2018-04-19	6	no	2	no		0
		6302036	Swollen neck glands	Group 2	V3	OpenClinica	N	2017-12-06	2018-01-03	2018-01-31	2018-06-17	137	2018-06-19	2	no	1	no		0
		6302036	Watery eye	Group 2	V3	OpenClinica	N	2017-12-06	2018-01-03	2018-01-31	2018-06-17	137	2018-06-19	2	no	1	no		0
10020751	Hypersensitivity	6302034	allergic reaction/rash on face	Group 2	V2	Diary 2	N	2017-12-06	2018-01-04	2018-01-31	2018-01-09	5	2018-01-11	2	no	2	no		2
10013990	Dysuria	6301013	Burning sensation when passing urine	Group 2	V2	Diary 2	N	2017-01-18	2017-02-20	2017-03-22	2017-03-05	13	2017-03-12	7	no	1	no		1
10011224	Cough	6302034	chesty cold	Group 2	V3	Diary 3	N	2017-12-06	2018-01-04	2018-01-31	2018-02-21	21	2018-02-25	4	no	2	no		1
10039083	Rinitis	6302036	Cold	Group 2	V3	Diary 3	N	2017-12-06	2018-01-03	2018-01-31	2018-02-07	7	2018-02-19	12	no	1	no		1
10039083	Rhinitis	6301012	Cold symptoms - runny nose,cough	Group 2	V1	Diary 1	N	2017-01-23	2017-02-20	2017-03-20	2017-02-06	14	2017-02-08	2	no	2	no		1
10039083	Rhinitis	6302036	Cold/Nasal Discharge	Group 2	V1	Diary 1	N	2017-12-06	2018-01-03	2018-01-31	2017-12-09	3	2017-12-23	14	no	2	no		1
10039083	Rhinitis	6301012	Cold-like symptoms	Group 2	V2	Diary 2	N	2017-01-23	2017-02-20	2017-03-20	2017-03-01	9	2017-03-03	2	no	2	no		1
10011224	Cough	6301012	Cough	Group 2	V3	OpenClinica	N	2017-01-23	2017-02-20	2017-03-20	2017-03-22	2	2017-04-27	36	no	1	no	On going cough from ediary	1
10011224	Cough	6302034	cough	Group 2	V2	Diary 2	N	2017-12-06	2018-01-04	2018-01-31	2018-01-23	19	2018-01-25	2	no	1	no		1
10011224	Cough	6306041	Cough	Group 2	V3	Diary 3	N	2017-12-05	2018-01-04	2018-01-31	2018-02-06	6	2018-02-13	7	6	2	no		1
10011224	Cough	6301012	Cough	Group 2	V3	Diary 3	N	2017-01-23	2017-02-20	2017-03-20	2017-03-22	2	Continued at end of diary card (d27)	Not Recorded	no	2	no		1
10011224	Cough	6306041	Cough	Group 2	V2	OpenClinica	N	2017-12-05	2018-01-04	2018-01-31	2018-01-06	2	2018-01-31	25	no	1	no		2
10011224	Cough	6301014	Cough	Group 2	V2	Diary 2	N	2017-01-23	2017-02-20	2017-03-20	2017-02-28	8	2017-03-06	6	no	2	no		1
10011224	Cough	6302036	Coughing	Group 2	V1	Diary 1	N	2017-12-06	2018-01-03	2018-01-31	2017-12-09	3	2017-12-23	14	no	2	no		1
10011781	Cystitis	6302034	cystitis	Group 2	V3	Diary 3	N	2017-12-06	2018-01-04	2018-01-31	2018-02-06	6	2018-02-11	5	no	2	no		1
10012735	Diarrhoea	6302027	Diarrhoea	Group 2	V1	Diary 1	N	2017-08-22	2017-09-20	2017-10-19	2017-09-12	21	2017-09-13	1	no	2	no	"probably bug from the patient, not related to the vaccination"	1
10013573	Dizziness	6302034	dizziness	Group 2	V2	Diary 2	N	2017-12-06	2018-01-04	2018-01-31	2018-01-25	21	2018-01-29	4	no	2	no		1
10013573	Dizziness	6302033	Dizzyness	Group 2	V2	Diary 2	N	2017-11-30	2018-01-02	2018-01-25	2018-01-04	2	2018-01-12	8	no	1	no		2
10014011	Ear infection	6302034	ear infection	Group 2	V2	Diary 2	N	2017-12-06	2018-01-04	2018-01-31	2018-01-25	21	2018-01-30	5	no	2	no		1
10014020	Ear pain	6302034	earache	Group 2	V2	Diary 2	N	2017-12-06	2018-01-04	2018-01-31	2018-01-24	20	2018-01-30	6	no	2	no		1
10020642	Hyperhidrosis	6302033	Excessive sweating	Group 2	V2	Diary 2	N	2017-11-30	2018-01-02	2018-01-25	2018-01-04	2	2018-01-04	0	no	2	no		3		10020642
10024769	Local reaction	6302033	Faint pink rash still on left arm - 60mm	Group 2	V2	Diary 2	N	2017-11-30	2018-01-02	2018-01-25	2018-01-02	0	n/a	Not Recorded	no	1	no	continued at d27 post V3	4		rash 10037844
10024769	Local reaction	6302033	Faint rash measuring 6cmx6cm remaining from first vaccine on left arm	Group 2	V1	OpenClinica	N	2017-11-30	2018-01-02	2018-01-25	2017-12-07	7	2018-04-19	133	no	1	no		4		rash 10037844
10016326	Feeling cold	6306041	Feeling cold	Group 2	V3	Diary 3	N	2017-12-05	2018-01-04	2018-01-31	2018-01-31	0	2018-02-01	1	0	1	no		3
10016326	Feeling cold	6306041	Fever (cold)	Group 2	V2	OpenClinica	N	2017-12-05	2018-01-04	2018-01-31	2018-01-06	2	2018-01-06	0	no	1	no		3
10037660	Pyrexia	6306041	Feverish	Group 2	V3	Diary 3	N	2017-12-05	2018-01-04	2018-01-31	2018-02-07	7	2018-02-09	2	7	1	no		2
10041349	Somnolence	6302034	generally groggy feeling	Group 2	V2	Diary 2	Y	2017-12-06	2018-01-04	2018-01-31	2018-01-07	3	2018-01-08	1	no	1	no		2		already recorded fatigue in solicited ediary
10019212	Headache	6302034	headache	Group 2	V1	Diary 1	N	2017-12-06	2018-01-04	2018-01-31	2017-12-14	8	n/a	Not Recorded	n/a	Not Recorded	n/a	This data cannot be verified by direct view of ediary -no grade or stop date	1
10019212	Headache	6302034	headache	Group 2	V2	Diary 2	N	2017-12-06	2018-01-04	2018-01-31	2018-01-23	19	2018-01-27	4	no	2	no		1
10019212	Headache	6302034	headache	Group 2	V3	Diary 3	N	2017-12-06	2018-01-04	2018-01-31	2018-02-23	23	2018-02-24	1	no	1	no		1
10019212	Headache	6302036	Headache	Group 2	V2	Diary 2	N	2017-12-06	2018-01-03	2018-01-31	2018-01-15	12	2018-01-16	1	no	1	no		1
10019212	Headache	6301014	Headache	Group 2	V1	Diary 1	N	2017-01-23	2017-02-20	2017-03-20	2017-02-01	9	2017-02-03	2	no	2	no		1
10019212	Headache	6301014	Headache	Group 2	V1	Diary 1	N	2017-01-23	2017-02-20	2017-03-20	2017-02-09	17	2017-02-11	2	no	1	no		1
10019212	Headache	6301014	Headache	Group 2	V1	Diary 1	N	2017-01-23	2017-02-20	2017-03-20	2017-02-13	21	2017-02-19	6	no	2	no		1
10019212	Headache	6301014	Headache	Group 2	V2	Diary 2	N	2017-01-23	2017-02-20	2017-03-20	2017-02-28	8	2017-03-04	4	no	2	no		1
10013946	Dyspepsia	6302034	indigestion	Group 2	V1	Diary 1	N	2017-12-06	2018-01-04	2018-01-31	2017-12-13	7	2017-12-15	2	no	2	no		1
10016750	Flank pain	6302034	Intermittent stabbing pains in my side	Group 2	V1	Diary 1	N	2017-12-06	2018-01-04	2018-01-31	2017-12-07	1	2017-12-08	1	no	1	no		2
10000087	Abdominal pain upper	6302034	Intermittent stabbing pains in side of stomach	Group 2	V3	Diary 3	N	2017-12-06	2018-01-04	2018-01-31	2018-02-01	1	2018-02-02	1	no	1	no		2
10037087	Pruritus	6301014	Itch at vaccination site	Group 2	V1	Diary 1	N	2017-01-23	2017-02-20	2017-03-20	2017-02-01	9	2017-02-03	2	no	1	no		3
10037087	Pruritus	6302033	Itchy skin on both legs all over.	Group 2	V1	Diary 1	N	2017-11-30	2018-01-02	2018-01-25	2017-12-02	2	2017-12-03	1	no	1	no		2
10016256	Fatigue	6302027	Lack of energy	Group 2	V3	Diary 3	N	2017-08-22	2017-09-20	2017-10-19	2017-11-11	23	2017-11-12	1	no	1	no		1
10013573	Dizziness	6301014	Lightheadedness/weakness	Group 2	V1	Diary 1	N	2017-01-23	2017-02-20	2017-03-20	2017-01-25	2	2017-01-26	1	no	1	no	"I had a light headed moment in the shower this morning when my arms suddenly felt very heavy and tired. Had to sit and rest for a few minutes till it passed."	2
10061428	Decreased appetite	6306041	Loss of appetite	Group 2	V3	Diary 3	N	2017-12-05	2018-01-04	2018-01-31	2018-01-31	0	2018-02-01	1	0	1	no		3
10025482	Malaise	6302034	malaise	Group 2	V2	Diary 2	N	2017-12-06	2018-01-04	2018-01-31	2018-01-23	19	2018-01-29	6	no	2	no		1
10028411	Myalgia	6302036	Muscle Aches	Group 2	V2	Diary 2	N	2017-12-06	2018-01-03	2018-01-31	2018-01-15	12	2018-01-16	1	no	1	no		1
10028813	Nausea	6302033	Nausea	Group 2	V2	Diary 2	N	2017-11-30	2018-01-02	2018-01-25	2018-01-09	7	2018-01-12	3	no	1	no		1
10028813	Nausea	6302034	nausea	Group 2	V2	Diary 2	N	2017-12-06	2018-01-04	2018-01-31	2018-01-23	19	2018-01-27	4	no	1	no		1
10028813	Nausea	6302034	nausea	Group 2	V3	Diary 3	N	2017-12-06	2018-01-04	2018-01-31	2018-02-21	21	2018-02-23	2	no	2	no		1
10028813	Nausea	6302034	nausea	Group 2	V3	Diary 3	N	2017-12-06	2018-01-04	2018-01-31	2018-02-22	22	2018-02-23	1	no	1	no		1
10046480	Urethritis	6301013	Non-specific urethritis	Group 2	V2	Diary 2	N	2017-01-18	2017-02-20	2017-03-22	2017-03-07	15	2017-03-14	7	no	1	no		1
10015090	Epistaxis	6301012	Nose bleed	Group 2	V2	Diary 2	N	2017-01-23	2017-02-20	2017-03-20	2017-02-21	1	2017-02-23	2	no	2	no		2
10015090	Epistaxis	6301012	Nose-bleed	Group 2	V3	Diary 3	N	2017-01-23	2017-02-20	2017-03-20	2017-03-21	1	2017-03-22	1	no	1	no		2
10067621	Oral disorder	6301013	Painful mouth lesions	Group 2	V2	Diary 2	N	2017-01-18	2017-02-20	2017-03-22	2017-02-23	3	2017-02-25	2	no	1	no	I have painful lesions in my mouth that hurt when touched, brushing teeth or eating	2
10014020	Ear pain	6302033	Right ear pain	Group 2	V2	Diary 2	N	2017-11-30	2018-01-02	2018-01-25	2018-01-03	1	2018-01-04	1	no	1	no		1
10003988	Back pain	6302006	Right lower back pain	Group 2	V3	Diary 3	N	2017-01-12	2017-02-08	2017-03-08	2017-03-15	7	2017-03-17	2	no	2	no	"Woken up at 05:00 with sharp pain in right lower back"	1
10039101	Rhinorrhoea	6302008	Runny nose	Group 2	V1	Diary 1	N	2017-01-16	2017-02-13	2017-03-13	2017-02-04	19	2017-02-06	2	no	1	no		1
10039101	Rhinorrhoea	6302008	Runny Nose	Group 2	V2	Diary 2	N	2017-01-16	2017-02-13	2017-03-13	2017-02-13	0	2017-02-19	6	no	1	no		1
10039101	Rhinorrhoea	6306041	Runny nose	Group 2	V2	OpenClinica	N	2017-12-05	2018-01-04	2018-01-31	2018-01-06	2	2018-01-31	25	no	1	no		1
10039101	Rhinorrhoea	6302008	Runny nose (likely a cold)	Group 2	V1	Diary 1	N	2017-01-16	2017-02-13	2017-03-13	2017-01-18	2	2017-01-19	1	no	1	no		1
10081765	Sensitive skin	6302033	Sensitive skin, skin all over hurts if touched.	Group 2	V2	Diary 2	N	2017-11-30	2018-01-02	2018-01-25	2018-01-03	1	2018-01-05	2	no	1	no		2
10039101	Rhinorrhoea	6301014	Sneezing /runny nose	Group 2	V2	Diary 2	N	2017-01-23	2017-02-20	2017-03-20	2017-03-01	9	2017-03-04	3	no	2	no		1
10068319	Oropharyngeal pain	6302008	Sore throat	Group 2	V1	Diary 1	N	2017-01-16	2017-02-13	2017-03-13	2017-02-04	19	2017-02-07	3	no	2	no		1
10068319	Oropharyngeal pain	6302027	Sore throat	Group 2	V3	Diary 3	N	2017-08-22	2017-09-20	2017-10-19	2017-11-11	23	2017-11-13	2	no	1	no		1
10068319	Oropharyngeal pain	6301014	Sore throat	Group 2	V1	Diary 1	N	2017-01-23	2017-02-20	2017-03-20	2017-01-24	1	2017-01-27	3	no	1	no		1
10068319	Oropharyngeal pain	6301014	Sore throat	Group 2	V1	Diary 1	N	2017-01-23	2017-02-20	2017-03-20	2017-02-10	18	2017-02-11	1	no	1	no		1
10068319	Oropharyngeal pain	6301014	Sore throat	Group 2	V1	Diary 1	N	2017-01-23	2017-02-20	2017-03-20	2017-02-16	24	2017-02-19	3	no	2	no		1
10068319	Oropharyngeal pain	6301014	Sore throat	Group 2	V2	Diary 2	N	2017-01-23	2017-02-20	2017-03-20	2017-02-24	4	2017-03-04	8	no	2	no		1
10082490	Taste disorder	6301016	strange taste in mouth (intermitant)	Group 2	V1	Diary 1	N	2017-01-23	2017-02-20	2017-03-20	2017-01-24	1	2017-01-24	0	no	1	no	This data cannot be verified by direct view of ediary	2
10043521	Throat irritation	6302036	Throat Tickle	Group 2	V3	Diary 3	N	2017-12-06	2018-01-03	2018-01-31	2018-02-06	6	2018-02-07	1	no	1	no		1
10011224	Cough	6301016	Tickley cough	Group 2	V3	Diary 3	N	2017-01-23	2017-02-20	2017-03-20	2017-03-26	6	2017-03-27	1	no	1	no		1
10016322	Feeling abnormal	6302036	Unsettled	Group 2	V2	Diary 2	N	2017-12-06	2018-01-03	2018-01-31	2018-01-15	12	2018-01-16	1	no	1	no		1
10047482	Viral upper respiratory tract infection	6302027	Viral upper respiratory tract infection and nasal congestion	Group 2	V3	OpenClinica	N	2017-08-22	2017-09-20	2017-10-19	2017-11-12	24	2017-11-15	3	no	2	no		1
10047700	Vomiting	6302027	Vomiting	Group 2	V1	Diary 1	N	2017-08-22	2017-09-20	2017-10-19	2017-09-12	21	2017-09-13	1	no	2	no	"probably bug from the patient, not related to the vaccination"	1
10047700	Vomiting	6301016	vomiting x1	Group 2	V3	Diary 3	N	2017-01-23	2017-02-20	2017-03-20	2017-03-20	0	2017-03-21	1	no	1	no		3

## Sheet: Group 3
MEDDRA PT CODE	MEDDRA PT	Subject ID	Symptom	Group	Vacc	Data source	Solicited AE	V1	V2	V3	Start		Stop	Duration (days)	Ongoing at end of study	Max. Severity	SAE	Investigator comments	Agreed Causality	MEDDRA LLT CODE	MEDDRA LLT	MEDDRA HLT CODE	MEDDRA HLT	MEDDRA SOC CODE	MEDDRA SOC
											Date	Days post last vacc	Date
		6302014	Cold	Group 3	V3	OpenClinica	N	2017-04-04	2017-05-03	2017-10-04	2017-12-23	80	2018-01-08	16	no	1	no		0
		6302019	Wisdom tooth removed under local anaesthetic	Group 3	V3	OpenClinica	N	2017-04-05	2017-05-03	2017-10-04	2017-11-21	48	2017-11-21	0	no	2	no		0
		6306004	Vomiting	Group 3	V3	OpenClinica	N	2017-04-19	2017-05-18	2017-10-11	2018-01-03	84	2018-01-05	2	no	1	no		0
10005191	Blister	6306018	Blister on little finger	Group 3	V1	Diary 1	N	2017-03-16	2017-04-12	2017-09-19	2017-03-17	1	2017-03-20	3	no	1	no		1
10009869	Cold urticaria	6306014	Cold induced urticaria	Group 3	V3	OpenClinica	N	2017-03-14	2017-04-12	2017-09-06	2017-12-01	Not Recorded	n/a	Not Recorded	no	1	no		2
10039083	Rhinitis	6306014	cold-itchy throat and blocked nose	Group 3	V1	Diary 1	N	2017-03-14	2017-04-12	2017-09-06	2017-03-17	3	2017-03-23	6	no	1	no		2
10028735	Nasal congestion	6302019	Congested nose	Group 3	V2	Diary 2	N	2017-04-05	2017-05-03	2017-10-04	2017-05-13	10	2017-05-17	4	no	2	no		1
10011224	Cough	6306014	cough	Group 3	V1	Diary 1	N	2017-03-14	2017-04-12	2017-09-06	2017-03-19	5	2017-03-21	2	no	1	no		1
10022437	Insomnia	6306020	Couldn't sleep.	Group 3	V3	Diary 3	N	2017-04-25	2017-05-18	2017-10-17	2017-10-18	1	2017-10-21	3	no	1	no		2
10013573	Dizziness	6306004	Dizzy for 5 minutes	Group 3	V2	Diary 2	N	2017-04-19	2017-05-18	2017-10-11	2017-05-19	1	2017-05-20	1	no	1	no		2
10013573	Dizziness	6306004	Dizzyness, feeling faint	Group 3	V3	Diary 3	N	2017-04-19	2017-05-18	2017-10-11	2017-10-26	15	2017-10-27	1	no	1	no	End date not clear from extract (also displaying at D17 but AE ends D16)	1
10016326	Feeling cold	6306018	Feeling cold	Group 3	V2	Diary 2	N	2017-03-16	2017-04-12	2017-09-19	2017-04-12	0	2017-04-13	1	no	1	no		3	Feeling cold 10016326
10016256	Fatigue	6302014	Feeling tired	Group 3	V3	Diary 3	N	2017-04-04	2017-05-03	2017-10-04	2017-10-28	24	2017-11-22	25	no	1	no		1
10019212	Headache	6302014	Headache	Group 3	V3	OpenClinica	N	2017-04-04	2017-05-03	2017-10-04	2017-10-30	26	2017-10-30	0	no	1	no		1
10019212	Headache	6302014	Headache	Group 3	V1	Diary 1	N	2017-04-04	2017-05-03	2017-10-04	2017-04-28	24	2017-04-29	1	no	1	no		1
10019212	Headache	6306004	Headache	Group 3	V3	Diary 3	N	2017-04-19	2017-05-18	2017-10-11	2017-10-18	7	2017-10-20	2	no	1	no		1
10019212	Headache	6306004	Headache	Group 3	V3	Diary 3	N	2017-04-19	2017-05-18	2017-10-11	2017-10-21	10	2017-10-24	3	no	2	no		1
10019212	Headache	6306004	Headache	Group 3	V3	Diary 3	N	2017-04-19	2017-05-18	2017-10-11	2017-10-24	13	2017-10-30	6	no	2	no		1
10019212	Headache	6306004	Headache	Group 3	V3	Diary 3	N	2017-04-19	2017-05-18	2017-10-11	2017-11-06	26	n/a	Not Recorded	data missing	2	no	Data cannot be verified on direct ediary review, stopdate unknown	1
10081765	Sensitive skin	6302025	Hypersensitive skin	Group 3	V2	Diary 2	N	2017-04-25	2017-05-25	2017-10-24	2017-05-26	1	2017-05-28	2	no	1	no		2
10003988	Back pain	6306020	Lower back/Kidney pain	Group 3	V2	Diary 2	N	2017-04-25	2017-05-18	2017-10-17	2017-05-20	2	2017-05-25	5	no	1	no		2
10019212	Headache	6302014	Migraine/headache	Group 3	V3	Diary 3	N	2017-04-04	2017-05-03	2017-10-04	2017-10-30	26	2017-11-26	27	no	1	no		1
10039083	Rhinitis	6306004	Mild cold	Group 3	V1	Diary 1	N	2017-04-19	2017-05-18	2017-10-11	2017-04-29	10	2017-05-03	4	no	1	no		1
10039083	Rhinitis	6306004	Mild cold	Group 3	V3	Diary 3	N	2017-04-19	2017-05-18	2017-10-11	2017-10-18	7	2017-10-20	2	no	1	no		1
10069484	Vaccination site bruising	6302019	minor bruising around vaccination site	Group 3	V1	Diary 1	N	2017-04-05	2017-05-03	2017-10-04	2017-04-06	1	2017-04-12	6	no	1	no		4	vaccination site bruising 10069484
10028813	Nausea	6302014	Nausea	Group 3	V2	Diary 2	N	2017-04-04	2017-05-03	2017-10-04	2017-05-11	8	2017-05-12	1	no	1	no		1
10028813	Nausea	6306014	Nausea	Group 3	V2	Diary 2	N	2017-03-14	2017-04-12	2017-09-06	2017-04-24	12	2017-04-25	1	no	1	no		1
10028813	Nausea	6306004	Nausea	Group 3	V3	Diary 3	N	2017-04-19	2017-05-18	2017-10-11	2017-10-21	10	2017-10-24	3	no	2	no		1
10022437	Insomnia	6306020	No sleep through the night.	Group 3	V2	Diary 2	N	2017-04-25	2017-05-18	2017-10-17	2017-05-19	1	2017-05-20	1	no	1	no	"was awake waking up every 30 minutes or so."	2
10028735	Nasal congestion	6306018	Nose congestion	Group 3	V2	Diary 2	N	2017-03-16	2017-04-12	2017-09-19	2017-04-13	1	2017-04-19	6	no	2	no		2
10015958	Eye pain	6306018	Pain in eyes	Group 3	V2	Diary 2	N	2017-03-16	2017-04-12	2017-09-19	2017-04-12	0	2017-04-13	1	no	1	no		2
10048750	Axillary pain	6306017	Pain under left armpit, vaccine was given in left arm.	Group 3	V3	Diary 3	N	2017-03-21	2017-04-19	2017-09-19	2017-09-20	1	2017-09-25	5	no	2	no		3
10024769	Local reaction	6302025	Raised red rash under vaccine site	Group 3	V2	Diary 2	N	2017-04-25	2017-05-25	2017-10-24	2017-05-26	1	2017-05-28	2	no	1	no		3	local reaction 10024769
10024769	Local reaction	6302025	Rash around vaccine site	Group 3	V3	Diary 3	N	2017-04-25	2017-05-25	2017-10-24	2017-10-25	1	2017-10-28	3	no	1	no		4	local reaction 10024769
10037844	Rash	6302025	Red slightly raised blotches on skin (upper arms and neck).	Group 3	V1	Diary 1	N	2017-04-25	2017-05-25	2017-10-24	2017-05-07	12	2017-05-09	2	no	1	no	"Have been in the sun, so could be sun related, though some are on covered areas"	2
10037153	Psoriasis	6306014	Scalp psoriasis	Group 3	V2	OpenClinica	N	2017-03-14	2017-04-12	2017-09-06	2017-05-11	Not Recorded	n/a	Not Recorded	y	2	Yes (AESI)		2
10039083	Rhinitis	6302019	Scratchy/itchy throat,slight issue swallowing (cold?)	Group 3	V2	Diary 2	N	2017-04-05	2017-05-03	2017-10-04	2017-05-06	3	2017-05-12	6	no	1	no		2
10081765	Sensitive skin	6302019	Skin (overall) feels quite sensitive to the touch (overall)	Group 3	V3	Diary 3	N	2017-04-05	2017-05-03	2017-10-04	2017-10-04	0	2017-10-06	2	no	1	no		2
10048750	Axillary pain	6306017	Small pain under left armpit for about an hour	Group 3	V2	Diary 2	N	2017-03-21	2017-04-19	2017-09-19	2017-04-19	0	2017-04-23	4	no	1	no		3
10037844	Rash	6306011	Small red rash on eye, cheeks	Group 3	V1	Diary 1	N	2017-03-13	2017-04-10	2017-09-06	2017-03-17	4	2017-04-04	18	no	1	no		2
10074170	Candida infection	6302019	Thrush	Group 3	V2	Diary 2	N	2017-04-05	2017-05-03	2017-10-04	2017-05-05	2	2017-05-09	4	no	1	no	"(trigger known: heating blanket)"	2
10024769	Local reaction	6306017	Two small bumps under my injection site, ref and tender to touch	Group 3	V2	Diary 2	N	2017-03-21	2017-04-19	2017-09-19	2017-04-20	1	2017-04-21	1	no	2	no	Stop date cannot be verified by ediary (?d2)	3	local reaction
10048750	Axillary pain	6302014	Underarm/armpit pain	Group 3	V3	Diary 3	N	2017-04-04	2017-05-03	2017-10-04	2017-10-05	1	2017-10-08	3	no	1	no		3
10060800	Hot flush	6306017	Unusual warm face	Group 3	V1	Diary 1	N	2017-03-21	2017-04-19	2017-09-19	2017-03-21	0	2017-03-22	1	no	1	no	Started at 18:00 and lasted one hour	2
10071588	Vulvovaginal rash	6306014	Vaginal rash/dryness	Group 3	V3	OpenClinica	N	2017-03-14	2017-04-12	2017-09-06	2017-12-01	Not Recorded	n/a	Not Recorded	y	2	no	"On review of a Clinic letter it was noted that the patient had a vaginal rash/dryness"	2
10047700	Vomiting	6302014	Vomiting	Group 3	V2	Diary 2	N	2017-04-04	2017-05-03	2017-10-04	2017-05-03	0	2017-05-05	2	no	1	no		3
10047700	Vomiting	6302014	Vomiting over night	Group 3	V3	Diary 3	N	2017-04-04	2017-05-03	2017-10-04	2017-10-05	1	2017-10-07	2	no	2	no		3

## Sheet: Group 4
MEDDRA PT CODE	MEDDRA PT	Subject ID	Symptom	Group	Vacc	Data source	Solicited AE	V1	V2	V3	Start		Stop	Duration (days)	Ongoing at end of study	Max. Severity	SAE	Investigator comments	Agreed Causality	MEDDRA LLT CODE	MEDDRA LLT	MEDDRA HLT CODE	MEDDRA HLT	MEDDRA SOC CODE	MEDDRA SOC
											Date	Days post last vacc	Date
		6301018	Period pains	Group 4	V1	Diary 1	N	2017-03-13	n/a	n/a	2017-03-28	15	2017-04-01	4	no	2	no		0
		6301019	Bicuspid aortic valve disease	Group 4	V3	OpenClinica	N	2017-03-09	2017-04-10	2017-05-08	Unknown	n/a	n/a	n/a	y	2	no	Diagnosed in outpatient clinic, participant was told it will require surgery at some point in the next 10 years, but currently is stable and under monitoring.	0
		6301021	Flare up of pain in right foot	Group 4	V2	OpenClinica	N	2017-03-13	2017-04-10	2017-05-08	2017-05-04	24	2017-10-30	179	no	2	no	(long-standing problem - Freiberg's disease). Needed to take naproxen x1. Will need an operation (bone graft) in the future, date to be set	0
		6301021	Right osteotomy 3rd metatarsal head.	Group 4	V3	OpenClinica	N	2017-03-13	2017-04-10	2017-05-08	2017-10-30	175	n/a	n/a	?	2	no	Stop date missing/not entered & marked as ongoing	0
		6301024	Pushbike accident	Group 4	V2	OpenClinica	N	2017-03-13	2017-04-10	2017-05-08	2017-04-25	15	2017-05-07	12	no	3	no	Injured perineum. Bruising, then haematuria - settled over 2 weeks. Saw GP 2/5/17 - no intervention required, haematuria settling, no hospital consultation. Took ibuprofen x2 25/4/17 and 26/4/17	0
		6306008	Haemorrhoidectomy	Group 4	V3	OpenClinica	N	2017-03-07	2017-03-30	2017-04-26	2019-01-14	628	2019-01-14	0	no	3	no		0
		6306035	Tonsillectomy	Group 4	V3	OpenClinica	N	2017-10-10	2017-11-07	2017-12-05	2018-06-01	178	2018-06-01	0	no	3	no		0
10028411	Myalgia	6306008	Ache in injection site shoulder and injection side of neck	Group 4	V2	Diary 2	N	2017-03-07	2017-03-30	2017-04-26	2017-03-30	0	2017-04-02	3	no	2	no		3	local reaction	10024769
10028411	Myalgia	6301018	Achey-ness	Group 4	V1	Diary 1	N	2017-03-13	n/a	n/a	2017-03-26	13	2017-03-27	1	no	2	no		1
10003553	Asthma	6306035	Asthma	Group 4	V3	Diary 3	N	2017-10-10	2017-11-07	2017-12-05	2017-12-16	11	2017-12-17	1	no	1	no		1
10003553	Asthma	6306035	Asthma	Group 4	V3	OpenClinica	N	2017-10-10	2017-11-07	2017-12-05	2018-01-01	27	n/a	Not Recorded	n/a	1	no		1
10028735	Nasal congestion	6306039	bit sniffly	Group 4	V1	Diary 1	N	2017-10-10	2017-11-07	2017-12-05	2017-10-18	8	2017-10-21	3	no	1	no		1
10011224	Cough	6301020	Chesty cough	Group 4	V3	OpenClinica	N	2017-03-22	2017-04-19	2017-05-15	2017-06-05	21	n/a	Not Recorded	yes	2	no	On going from diary card 3. Coughing up green/yellow sputum. Duty Dr telephone appt. today.	1
10039083	Rhinitis	6306035	Cold	Group 4	V2	Diary 2	N	2017-10-10	2017-11-07	2017-12-05	2017-11-18	11	2017-11-24	6	no	2	no		1
10039083	Rhinitis	6306039	cold	Group 4	V1	Diary 1	N	2017-10-10	2017-11-07	2017-12-05	2017-10-23	13	2017-10-26	3	no	2	no		1
10039083	Rhinitis	6306039	cold like symptoms (sniffle and cough)	Group 4	V1	Diary 1	N	2017-10-10	2017-11-07	2017-12-05	2017-10-20	10	2017-10-21	1	no	1	no		1
10039083	Rhinitis	6306039	Cold/flu	Group 4	V2	Diary 2	N	2017-10-10	2017-11-07	2017-12-05	2017-11-20	13	2017-11-24	4	no	1	no		1
10024769	Local reaction	6306008	Endurance area 5-6 cms below the injection area.	Group 4	V1	OpenClinica	N	2017-03-07	2017-03-30	2017-04-26	2017-03-08	1	2017-10-11	217	no	1	no		4	local reaction	10024769
10016256	Fatigue	6301020	Exhaustion	Group 4	V2	Diary 2	N	2017-03-22	2017-04-19	2017-05-15	2017-05-09	20	2017-05-10	1	no	2	no	Got extremely exhausted and headachey after eating lunch and fell asleep for 4 hours	1
10016256	Fatigue	6301018	Fatigue	Group 4	V1	Diary 1	N	2017-03-13	n/a	n/a	2017-03-31	18	2017-04-01	1	no	2	no		1
10013573	Dizziness	6302018	Feeling a bit dizzy	Group 4	V3	Diary 3	N	2017-04-12	2017-05-10	2017-06-07	2017-06-08	1	2017-06-09	1	1	1	2		2
10022004	Influenza like illness	6306024	flu like sypmtoms	Group 4	V3	Diary 3	N	2017-08-08	2017-09-09	2017-10-10	2017-10-23	13	2017-10-24	1	no	1	no		1
10024769	Local reaction	6301020	Hard swelling roughly 2 inches around vaccination point, skin reddening slightly	Group 4	V2	Diary 2	N	2017-03-22	2017-04-19	2017-05-15	2017-04-20	1	2017-04-23	3	no	1	no		4	local reaction	10024769
10019212	Headache	6301018	Headache	Group 4	V1	Diary 1	N	2017-03-13	n/a	n/a	2017-03-21	8	2017-03-22	1	no	2	no		1
10019212	Headache	6306024	Headache	Group 4	V2	Diary 2	N	2017-08-08	2017-09-09	2017-10-10	2017-09-21	12	2017-09-22	1	no	1	no		1
10016334	Feeling hot	6301020	Hot and sticky for most of the day even when sitting and relaxing	Group 4	V1	Diary 1	N	2017-03-22	2017-04-19	2017-05-15	2017-03-22	0	2017-03-30	8	no	1	no		3	feeling hot 10016334	feverishness already recorded as solicited at day 6
10037087	Pruritus	6302018	Itching under site	Group 4	V1	Diary 1	N	2017-04-12	2017-05-10	2017-06-07	2017-04-14	2	2017-04-15	1	no	1	no		3	vacc site pruritus 10068881
10012735	Diarrhoea	6301018	Loose bowel movements	Group 4	V1	Diary 1	N	2017-03-13	n/a	n/a	2017-03-13	0	2017-03-14	1	no	1	no		2
10082490	Taste disorder	6306008	Metallic taste	Group 4	V1	OpenClinica	N	2017-03-07	2017-03-30	2017-04-26	2017-03-07	0	2017-03-07	0	no	1	no		2
10033557	Palpitations	6306022	Palpitations/Tacycardia at night previous	Group 4	V1	Diary 1	N	2017-04-25	2017-05-25	2017-10-25	2017-04-26	1	2017-04-27	1	no	1	no		2
10024769	Local reaction	6306008	Red patches on injection site and one inch below	Group 4	V3	Diary 3	N	2017-03-07	2017-03-30	2017-04-26	2017-04-27	1	2017-05-01	4	no	3	no		4	local reaction	10024769
10024769	Local reaction	6301024	redness below injection site- 50x60 mm	Group 4	V3	Diary 3	N	2017-03-13	2017-04-10	2017-05-08	2017-05-09	1	2017-05-10	1	1	2	no		4	local reaction	10024769
10024769	Local reaction	6301020	Redness on upper arm of vaccine arm, white patch in the middle	Group 4	V2	Diary 2	N	2017-03-22	2017-04-19	2017-05-15	2017-04-21	2	2017-04-23	2	no	1	no		4	local reaction	10024769
10024769	Local reaction	6306008	Redness two inches below injection site, with heat and slight pain to touch	Group 4	V2	Diary 2	N	2017-03-07	2017-03-30	2017-04-26	2017-04-02	3	2017-04-04	2	no	1	no		4	local reaction	10024769
10028836	Neck pain	6306008	Shoulder and neck ache/pain	Group 4	V3	Diary 3	N	2017-03-07	2017-03-30	2017-04-26	2017-04-26	0	2017-04-28	2	no	2	no		3
10040753	Sinusitis	6306035	Sinusitis	Group 4	V2	Diary 2	N	2017-10-10	2017-11-07	2017-12-05	2017-11-24	17	2017-12-03	9	no	2	no		1
10033775	Paraesthesia	6301020	slight tingling of the palms and fingers for about half an hour after the injection.	Group 4	V1	Diary 1	N	2017-03-22	2017-04-19	2017-05-15	2017-03-22	0	2017-03-23	1	no	1	no		2
10068319	Oropharyngeal pain	6301018	Sore throat	Group 4	V1	Diary 1	N	2017-03-13	n/a	n/a	2017-03-19	6	2017-03-22	3	no	2	no		1
10068319	Oropharyngeal pain	6306035	Sore throat	Group 4	V2	Diary 2	N	2017-10-10	2017-11-07	2017-12-05	2017-11-16	9	2017-11-20	4	no	2	no		1
10068319	Oropharyngeal pain	6306035	Sore throat	Group 4	V2	Diary 2	N	2017-10-10	2017-11-07	2017-12-05	2017-11-18	11	2017-11-20	2	no	2	no		1
10011224	Cough	6301018	tickly cough-coughing through the night	Group 4	V1	Diary 1	N	2017-03-13	n/a	n/a	2017-03-26	13	2017-03-30	4	no	2	no		1
10044008	Tonsillitis	6306035	Tonsillitis	Group 4	V2	Diary 2	N	2017-10-10	2017-11-07	2017-12-05	2017-11-20	13	2017-11-22	2	no	1	no		1
10022437	Insomnia	6301019	Trouble sleeping	Group 4	V2	Diary 2	N	2017-03-09	2017-04-10	2017-05-08	2017-04-11	1	2017-04-12	1	no	2	no		2

## Sheet: Group 5
MEDDRA PT CODE	MEDDRA PT	Subject ID	Symptom	Group	Vacc	Data source	Solicited AE	V1	V2	V3	CHMI	DoD	Start				Stop	Duration (days)	Ongoing at end of study	Max. Severity	SAE	Investigator comments	Agreed Causality	MEDDRA LLT CODE	MEDDRA LLT	MEDDRA HLT CODE	MEDDRA HLT	MEDDRA SOC CODE	MEDDRA SOC
													Date	Days post last vacc	Days post CHMI	Days post DoD	Date
		6301022	Dry cough	Group 5	V3	OpenClinica	N	2017-09-04	2017-10-02	2017-10-30	2017-11-14	2017-11-25	2017-11-17	18	3	n/a	2017-11-18	1	no	1	no		0
		6301022	Nasal congestion	Group 5	V3	OpenClinica	N	2017-09-04	2017-10-02	2017-10-30	2017-11-14	2017-11-25	2017-11-17	18	3	n/a	2017-11-18	1	no	1	no		0
		6301022	Sore throat	Group 5	V3	OpenClinica	N	2017-09-04	2017-10-02	2017-10-30	2017-11-14	2017-11-25	2017-11-15	16	1	n/a	2017-11-18	3	no	1	no		0
10024769	Local reaction	6301051	35x20mm Red hot swollen patch on arm. 7cm below vaccine site.	Group 5	V2	Diary 2	N	2017-09-04	2017-10-02	2017-10-30	2017-11-14	2017-11-24	2017-10-05	3	n/a	n/a	2017-10-07	2	no	1	no		4	local reaction 10024769
10028411	Myalgia	6301027	achiness	Group 5	V1	Diary 1	N	2017-09-05	2017-10-04	n/a	n/a	n/a	2017-10-01	26	n/a	n/a	2017-10-04	3	no	2	no		1
10022004	Influenza like illness	6301058	Bit flu-ey	Group 5	V2	Diary 2	N	2017-09-05	2017-10-03	2017-10-31	2017-11-14	2017-11-26	2017-10-16	13	n/a	n/a	2017-10-18	2	no	1	no		1
		6301026	Menstrual cramps, no worse than usual	Group 5	V3	OpenClinica	N	2017-09-04	2017-10-02	2017-10-30	2017-11-14	2017-11-24	2017-11-20	21	6	n/a	2017-11-22	2	no	1	no		0
10028735	Nasal congestion	6301026	Blocked nose	Group 5	V2	Diary 2	N	2017-09-04	2017-10-02	2017-10-30	2017-11-14	2017-11-24	2017-10-18	16	n/a	n/a	2017-10-21	3	no	1	no		0
10028735	Nasal congestion	6301027	Blockes nose	Group 5	V1	Diary 1	N	2017-09-05	2017-10-04	n/a	n/a	n/a	2017-10-01	26	n/a	n/a	2017-10-04	3	no	2	no		0
10013968	Dyspnoea	6301027	breathless	Group 5	V2	Diary 2	N	2017-09-05	2017-10-04	n/a	n/a	n/a	2017-10-04	0	n/a	n/a	2017-10-06	2	no	1	no		2
10008469	Chest discomfort	6301029	Chest tightness	Group 5	V3	OpenClinica	N	2017-09-05	2017-10-02	2017-10-30	2017-11-14	2017-11-25	2017-11-13	14	n/a	n/a	2017-11-27	14	no	1	no	Related to cough carried forward from e-diary	1
10011224	Cough	6301029	Chesty cough	Group 5	V3	OpenClinica	N	2017-09-05	2017-10-02	2017-10-30	2017-11-14	2017-11-25	2017-11-13	14	n/a	n/a	2017-12-08	25	no	1	no	Carried forward from e-diary	1
10039083	Rhinitis	6301028	Cold	Group 5	V1	Diary 1	N	2017-09-05	2017-10-03	2017-10-31	2017-11-14	2017-11-23	2017-09-17	12	n/a	n/a	2017-09-22	5	12	1	no		1
10039083	Rhinitis	6301036	Cold	Group 5	V2	Diary 2	N	2017-09-04	2017-10-02	2017-10-30	2017-11-14	2017-11-26	2017-10-24	22	n/a	n/a	2017-10-29	5	no	1	no		0
10039083	Rhinitis	6301045	Coryzal symptoms	Group 5	V3	OpenClinica	N	2017-09-04	2017-10-02	2017-10-30	2017-11-14	2017-11-24	2017-11-11	12	n/a	-13	2017-11-16	5	no	1	no		1
10011224	Cough	6301026	Cough	Group 5	V3	Diary 3	N	2017-09-04	2017-10-02	2017-10-30	2017-11-14	2017-11-24	2017-11-01	2	n/a	n/a	2017-11-19	18	no	2	no	With mucous for 2 days 09/11/2017-11/11/2017	1
10028334	Muscle spams	6301056	Cramp in left foot	Group 5	V1	Diary 1	N	2017-09-04	2017-10-02	2017-10-30	n/a	n/a	2017-09-06	2	n/a	n/a	2017-09-07	Not Recorded	2	2	3	None, just massage for half hour and finally eased off	1
10034263	Pelvic pain	6301028	Cramping pain due to coil fitting	Group 5	V2	Diary 2	N	2017-09-05	2017-10-03	2017-10-31	2017-11-14	2017-11-23	2017-10-23	20	n/a	n/a	2017-10-25	2	20	3	no		0
10039227	Rotator cuff syndrome	6301057	Damage to L Rotator cuff	Group 5	V2	OpenClinica	N	2017-09-05	2017-10-03	2017-10-31	2017-11-14	2017-11-25	2017-09-26	21	n/a	n/a	2017-10-18	22	no	2	no	Whilst lifting. Seen by sports physio - rest.	0
10012735	Diarrhoea	6301053	Diarrhoea - which started about 3 weeks ago	Group 5	V3	Diary 3	N	2017-09-05	2017-10-03	2017-10-31	2017-11-14	2017-11-25	2017-10-31	0	n/a	n/a	2017-11-02	2	no	1	no		2
10011224	Cough	6301053	Dry cough	Group 5	V3	OpenClinica	N	2017-09-05	2017-10-03	2017-10-31	2017-11-14	2017-11-25	2017-11-13	13	n/a	-12	2017-11-16	3	no	1	no	brought forward from e-diary	1
		6301028	Abdominal cramps /period pains	Group 5	V3	OpenClinica	N	2017-09-05	2017-10-03	2017-10-31	2017-11-14	2017-11-23	2017-11-21	21	7	n/a	2017-11-21	0	no	1	no		0
10008531	Chills	6301057	Feeling cold/shivering	Group 5	V2	Diary 2	N	2017-09-05	2017-10-03	2017-10-31	2017-11-14	2017-11-25	2017-10-03	0	n/a	n/a	2017-10-05	2	no	2	no		3	Feeling cold 10016326 & chills 10008531
10008531	Chills	6301026	Feeling shivery	Group 5	V3	Diary 3	N	2017-09-04	2017-10-02	2017-10-30	2017-11-14	2017-11-24	2017-10-30	0	n/a	n/a	2017-11-02	3	no	1	no		3	chills 10008531
		6301028	Intermittent urticarial rash	Group 5	V3	OpenClinica	N	2017-09-05	2017-10-03	2017-10-31	2017-11-14	2017-11-23	2017-11-27	27	13	4	2017-12-01	4	no	2	no	Attended for extra visit as has been experiencing intermittent rash - very itchy + 1 episode of lip swelling. Symptom onset was 2 days after starting Riamet. No airway involvement. No rash o/e, looked well. Advised to continue loratadine.	1
		6301028	Itching- associated with rash	Group 5	V3	OpenClinica	N	2017-09-05	2017-10-03	2017-10-31	2017-11-14	2017-11-23	2017-11-27	27	13	4	2017-12-01	4	no	2	no	Attended for extra visit as has been experiencing intermittent rash - very itchy + 1 episode of lip swelling. Symptom onset was 2 days after starting Riamet. No airway involvement. No rash o/e, looked well. Advised to continue loratadine.	1
		6301028	Lip swelling	Group 5	V3	OpenClinica	N	2017-09-05	2017-10-03	2017-10-31	2017-11-14	2017-11-23	2017-11-29	29	15	6	2017-11-29	0	no	1	no	Attended for extra visit as has been experiencing intermittent rash - very itchy + 1 episode of lip swelling. Symptom onset was 2 days after starting Riamet. No airway involvement. No rash o/e, looked well. Advised to continue loratadine.	1
10028813	Nausea	6301027	Feeling sick	Group 5	V1	Diary 1	N	2017-09-05	2017-10-04	n/a	n/a	n/a	2017-09-30	25	n/a	n/a	2017-10-01	1	no	2	no		0
10037087	Pruritus	6301044	generalised itchy skin	Group 5	V3	Diary 3	N	2017-09-05	2017-10-03	2017-10-31	2017-11-14	2017-11-23	2017-11-03	3	n/a	n/a	2017-11-09	6	no	1	no		2
		6301029	Dysuria UTI	Group 5	V3	OpenClinica	N	2017-09-05	2017-10-02	2017-10-30	2017-11-14	2017-11-25	2017-11-15	16	1	n/a	2017-11-19	4	no	2	no		0
		6301029	Increased frequency of micturition- UTI	Group 5	V3	OpenClinica	N	2017-09-05	2017-10-02	2017-10-30	2017-11-14	2017-11-25	2017-11-15	16	1	n/a	2017-11-19	4	no	2	no		0
10018612	Gonorrhoea	6301047	Gonorrhoea	Group 5	V2	OpenClinica	N	2017-09-05	2017-10-03	2017-10-31	2017-11-14	2017-11-25	2017-10-13	10	n/a	-43	2017-10-13	0	no	1	no	Bacterial infection requiring antibiotics-	0
		6301029	lightheadness	Group 5	V3	OpenClinica	N	2017-09-05	2017-10-02	2017-10-30	2017-11-14	2017-11-25	2017-11-22	23	8	n/a	2017-11-22	0	no	2	no	Felt whilst lifting some heavy loads during work. Lasted for 45 min, no LOC , had to stop working for a while, self resolved after having something to eat.	0
10019212	Headache	6301027	headache	Group 5	V1	Diary 1	N	2017-09-05	2017-10-04	n/a	n/a	n/a	2017-10-01	26	n/a	n/a	2017-10-04	3	no	2	no		1
10019212	Headache	6301027	Headache	Group 5	V2	Diary 2	N	2017-09-05	2017-10-04	n/a	n/a	n/a	2017-10-20	16	n/a	n/a	2017-10-21	1	no	2	no		0
10019212	Headache	6301045	Headache	Group 5	V2	Diary 2	N	2017-09-04	2017-10-02	2017-10-30	2017-11-14	2017-11-24	2017-10-29	27	n/a	n/a	2017-10-30	1	no	1	no	Ibuprofen 200mg x2	0
10019212	Headache	6301045	Headache	Group 5	V1	Diary 1	N	2017-09-04	2017-10-02	2017-10-30	2017-11-14	2017-11-24	2017-09-17	13	n/a	n/a	2017-09-18	1	no	2	no	Ibuprofen	1
10019212	Headache	6301045	Headache	Group 5	V1	Diary 1	N	2017-09-04	2017-10-02	2017-10-30	2017-11-14	2017-11-24	2017-09-26	22	n/a	n/a	2017-09-27	1	no	2	no	Ibuprofen	0
10019212	Headache	6301031	Headache	Group 5	V1	Diary 1	N	2017-09-04	2017-10-02	n/a	n/a	n/a	2017-09-12	8	n/a	n/a	2017-09-13	1	no	1	no	Withdrew after D35	1
10025188	Lymphadenitis	6301029	Inflamation to both arm pits	Group 5	V1	Diary 1	N	2017-09-05	2017-10-02	2017-10-30	2017-11-14	2017-11-25	2017-09-08	3	n/a	n/a	2017-09-12	4	no	2	no	No new deodorant or washing powder	2
10013573	Dizziness	6301053	Light-headed / feeling faint	Group 5	V1	Diary 1	N	2017-09-05	2017-10-03	2017-10-31	2017-11-14	2017-11-25	2017-09-19	14	n/a	n/a	2017-09-20	1	no	2	no		1
		6301036	Feeling lightheaded	Group 5	V3	OpenClinica	N	2017-09-04	2017-10-02	2017-10-30	2017-11-14	2017-11-26	2017-11-24	25	10	n/a	2017-11-25	1	no	1	no		0
		6301036	Post Op bleeding and infection following tonsillectomy	Group 5	V3	OpenClinica	N	2017-09-04	2017-10-02	2017-10-30	2017-11-14	2017-11-26	2018-01-19	81	66	54	2018-01-20	1	no	3	Yes - hospitilisation	Admitted to hospital overnight for observation.	0
10000084	Abdominal pain lower	6301031	Lower left abdomen cramps / constipation	Group 5	V1	Diary 1	N	2017-09-04	2017-10-02	n/a	n/a	n/a	2017-09-12	8	n/a	n/a	2017-09-16	4	no	1	no	Withdrew after D35	1
		6301036	Tonsillectomy	Group 5	V3	OpenClinica	N	2017-09-04	2017-10-02	2017-10-30	2017-11-14	2017-11-26	2018-01-13	75	60	48	2018-01-13	0	no	3	no	n/a	0
10010774	Constipation	6301031	Lower left abdomen cramps / constipation	Group 5	V1	Diary 1	N	2017-09-04	2017-10-02	n/a	n/a	n/a	2017-09-12	8	n/a	n/a	2017-09-16	4	no	1	no	Withdrew after D35	1
10042690	Swelling of eyelid	6301031	puffy eyes- not sore	Group 5	V2	Diary 2	N	2017-09-04	2017-10-02	n/a	n/a	n/a	2017-10-03	1	n/a	n/a	2017-10-05	2	no	1	no	Withdrew after D35	2
		6301037	Dry cough	Group 5	V3	OpenClinica	N	2017-09-04	2017-10-02	2017-10-30	2017-11-14	2017-11-25	2017-11-21	22	7	-4	2017-11-24	3	no	1	no		0
		6301037	Runny nose	Group 5	V3	OpenClinica	N	2017-09-04	2017-10-02	2017-10-30	2017-11-14	2017-11-25	2017-11-19	20	5	-6	2017-11-24	5	no	1	no		0
		6301037	Sore throat	Group 5	V3	OpenClinica	N	2017-09-04	2017-10-02	2017-10-30	2017-11-14	2017-11-25	2017-11-18	19	4	-7	2017-11-19	1	no	1	no		0
10028391	Musculoskeletal pain	6301051	Pulled muscle chest wall	Group 5	V1	Diary 1	N	2017-09-04	2017-10-02	2017-10-30	2017-11-14	2017-11-24	2017-09-04	0	n/a	n/a	2017-09-10	6	no	2	no	Ibuprofen	1
10052140	Eye pruritus	6301031	Right eye swollen / itchy	Group 5	V1	Diary 1	N	2017-09-04	2017-10-02	n/a	n/a	n/a	2017-09-12	8	n/a	n/a	2017-09-14	2	no	1	no	Withdrew after D35	1
10039101	Rhinorrhoea	6301027	Runny nose	Group 5	V1	Diary 1	N	2017-09-05	2017-10-04	n/a	n/a	n/a	2017-09-19	14	n/a	n/a	2017-09-25	6	no	1	no		0
10039101	Rhinorrhoea	6301027	runny nose	Group 5	V1	Diary 1	N	2017-09-05	2017-10-04	n/a	n/a	n/a	2017-10-02	27	n/a	n/a	2017-10-04	2	no	2	no		1
		6301045	Back Pain	Group 5	V3	OpenClinica	N	2017-09-04	2017-10-02	2017-10-30	2017-11-14	2017-11-24	2018-01-05	67	52	42	2018-03-01	55	no	2	no	believed to be related to the Gym.	0
10008531	Chills	6301045	Shivering	Group 5	V2	Diary 2	N	2017-09-04	2017-10-02	2017-10-30	2017-11-14	2017-11-24	2017-10-03	1	n/a	n/a	2017-10-04	1	no	2	no		3	Chills 10008531
		6301045	Dry cough	Group 5	V3	OpenClinica	N	2017-09-04	2017-10-02	2017-10-30	2017-11-14	2017-11-24	2017-12-08	39	24	14	2017-12-11	3	no	1	no		0
		6301045	Quinsy	Group 5	V3	OpenClinica	N	2017-09-04	2017-10-02	2017-10-30	2017-11-14	2017-11-24	2018-05-06	188	173	163	2018-05-20	14	no	3	no	Two types of antibiotics taken but unable to remember what. Resolved after 2 weeks	0
10008531	Chills	6301057	Shivering/cold sweat	Group 5	V3	Diary 3	N	2017-09-05	2017-10-03	2017-10-31	2017-11-14	2017-11-25	2017-10-31	0	n/a	n/a	2017-11-01	1	no	2	no		3	Chills 10008531 & cold sweat 10009866
		6301045	Sore throat	Group 5	V3	OpenClinica	N	2017-09-04	2017-10-02	2017-10-30	2017-11-14	2017-11-24	2018-04-23	175	160	150	2018-05-20	27	no	2	no		0
10010774	Constipation	6301031	Slight abdomanal pains / constipation	Group 5	V1	Diary 1	N	2017-09-04	2017-10-02	n/a	n/a	n/a	2017-09-08	4	n/a	n/a	2017-09-09	1	no	1	no	Withdrew after D35	1
10082270	Pharyngeal swelling	6301026	Slightly swollen throat	Group 5	V2	Diary 2	N	2017-09-04	2017-10-02	2017-10-30	2017-11-14	2017-11-24	2017-10-18	16	n/a	n/a	2017-10-19	1	no	1	no		0
10039083	Rhinitis	6301058	Sniffly nose and the feeling of an on coming cold in the back of my throat.	Group 5	V1	Diary 1	N	2017-09-05	2017-10-03	2017-10-31	2017-11-14	2017-11-26	2017-09-14	9	n/a	n/a	2017-09-17	3	no	1	no		1
10068319	Oropharyngeal pain	6301053	Sore thoat	Group 5	V3	OpenClinica	N	2017-09-05	2017-10-03	2017-10-31	2017-11-14	2017-11-25	2017-11-13	13	n/a	-12	2017-11-20	7	no	1	no	brought forward from e-diary	1
10068319	Oropharyngeal pain	6301053	Back pain	Group 5	V3	OpenClinica	N	2017-09-05	2017-10-03	2017-10-31	2017-11-14	2017-11-25	2017-12-23	53	39	28	2018-01-23	31	no	3	no	Thought to be related to lifting Christmas tree. Saw Dr and Physio. Limited in ability to walk.	0
10068319	Oropharyngeal pain	6301027	sore throat	Group 5	V1	Diary 1	N	2017-09-05	2017-10-04	n/a	n/a	n/a	2017-10-01	26	n/a	n/a	2017-10-04	3	no	2	no		1
10068319	Oropharyngeal pain	6301029	Sore throat	Group 5	V2	Diary 2	N	2017-09-05	2017-10-02	2017-10-30	2017-11-14	2017-11-25	2017-10-06	4	n/a	n/a	2017-10-11	5	no	2	no		1
10068319	Oropharyngeal pain	6301056	Sore throat	Group 5	V3	OpenClinica	N	2017-09-04	2017-10-02	2017-10-30	n/a	n/a	2017-11-07	8	n/a	n/a	n/a	Not Recorded	y	2	no		1
10000087	Abdominal pain upper	6301027	Stomach ache	Group 5	V1	Diary 1	N	2017-09-05	2017-10-04	n/a	n/a	n/a	2017-09-30	25	n/a	n/a	2017-10-01	1	no	1	no		0
10000087	Abdominal pain upper	6301026	Stomach cramps	Group 5	V3	Diary 3	N	2017-09-04	2017-10-02	2017-10-30	2017-11-14	2017-11-24	2017-10-30	0	n/a	n/a	2017-11-01	2	no	1	no		2
10000087	Abdominal pain upper	6301027	stomach pain	Group 5	V2	Diary 2	N	2017-09-05	2017-10-04	n/a	n/a	n/a	2017-10-04	0	n/a	n/a	2017-10-05	1	no	1	no		2
10042690	Swelling of eyelid	6301026	Swelling above right eye around insect bite/spot	Group 5	V2	Diary 2	N	2017-09-04	2017-10-02	2017-10-30	2017-11-14	2017-11-24	2017-10-02	0	n/a	n/a	2017-10-05	3	no	1	no		0
10082270	Pharyngeal swelling	6301026	Swollen throat (very slightly)	Group 5	V1	Diary 1	N	2017-09-04	2017-10-02	2017-10-30	2017-11-14	2017-11-24	2017-09-04	0	n/a	n/a	2017-09-06	2	no	1	no		2
10033775	Paraesthesia	6301053	Tingling in hand on the same arm as the vaccine injected	Group 5	V1	Diary 1	N	2017-09-05	2017-10-03	2017-10-31	2017-11-14	2017-11-25	2017-09-05	0	n/a	n/a	2017-09-06	1	no	1	no		3
10033775	Paraesthesia	6301053	Tingling in hand on the same arm as the vaccine injected	Group 5	V2	Diary 2	N	2017-09-05	2017-10-03	2017-10-31	2017-11-14	2017-11-25	2017-10-03	0	n/a	n/a	2017-10-04	1	no	1	no	lasting 2 hours- self resolved	3
		6301057	Nasal congestion	Group 5	V3	OpenClinica	N	2017-09-05	2017-10-03	2017-10-31	2017-11-14	2017-11-25	2017-11-19	19	5	n/a	2017-11-22	3	no	1	no		0
		6301057	Rt ear ache	Group 5	V3	OpenClinica	N	2017-09-05	2017-10-03	2017-10-31	2017-11-14	2017-11-25	2017-11-20	20	6	n/a	2017-11-22	2	no	1	no		0
10044008	Tonsillitis	6301036	Tonsilitis	Group 5	V2	Diary 2	N	2017-09-04	2017-10-02	2017-10-30	2017-11-14	2017-11-26	2017-10-15	13	n/a	n/a	2017-10-24	9	no	2	no		0
		6301057	Sore throat	Group 5	V3	OpenClinica	N	2017-09-05	2017-10-03	2017-10-31	2017-11-14	2017-11-25	2017-11-19	19	5	n/a	2017-11-29	10	no	2	no		0
10044008	Tonsillitis	6301036	Tonsillitis	Group 5	V1	Diary 1	N	2017-09-04	2017-10-02	2017-10-30	2017-11-14	2017-11-26	2017-09-19	15	n/a	n/a	2017-09-27	8	no	3	no		0
		6301058	Cold symptoms	Group 5	V3	OpenClinica	N	2017-09-05	2017-10-03	2017-10-31	2017-11-14	2017-11-26	2018-03-12	132	118	106	2018-03-14	2	no	1	no		0
		6301058	pain in the back of the neck	Group 5	V3	OpenClinica	N	2017-09-05	2017-10-03	2017-10-31	2017-11-14	2017-11-26	2017-11-23	23	9	n/a	2017-11-23	0	no	1	no		1
		6301058	Shore throat	Group 5	V3	OpenClinica	N	2017-09-05	2017-10-03	2017-10-31	2017-11-14	2017-11-26	2017-11-21	21	7	n/a	2017-11-23	2	no	1	no		0
10008531	Chills	6301031	Very warm skin but shivering - fever like	Group 5	V2	Diary 2	N	2017-09-04	2017-10-02	n/a	n/a	n/a	2017-10-02	0	n/a	n/a	2017-10-03	1	no	2	no	Withdrew after D35	3	chills 10008531

## Sheet: Group 7
MEDDRA PT CODE	MEDDRA PT	Subject ID	Symptom	Group	Vacc	Data source	Solicited AE	V1	V2	V3	V4	CHMI	DoD	Start				Stop	Duration (days)	Ongoing at end of study	Max. Severity	SAE	Investigator comments	Agreed Causality	MEDDRA LLT CODE	MEDDRA LLT	MEDDRA HLT CODE	MEDDRA HLT	MEDDRA SOC CODE	MEDDRA SOC
														Date	Days post last vacc	Days post CHMI	Days post DoD	Date
10003988	Back pain	6301807	Back ache	Group 7	V4	Diary 1	N	2017-09-04	2017-10-02	2017-10-30	2018-02-21	2018-03-06	2018-03-15	2018-02-21	0	n/a	n/a	2018-02-22	1	no	1	no	1	3
10025188	Lymphadenitis	6301804	Inflamation to both armpits	Group 7	V4	Diary 1	N	2017-09-05	2017-10-02	2017-10-30	2018-02-19	2018-03-06	2018-03-16	2018-02-22	3	n/a	n/a	2018-02-25	3	no	1	no		2
		6301807	Middle toe right foot mildly swelling	Group 7	V4	OpenClinica	N	2017-09-04	2017-10-02	2017-10-30	2018-02-21	2018-03-06	2018-03-15	2018-03-07	14	1	-8	2018-03-08	1	no	1	no	? cutting nails too short	0
10003239	Arthralgia	6301816	Irregular Left knee discomfort	Group 7	V4	OpenClinica	N	2017-09-05	2017-10-03	2017-10-31	2018-02-19	2018-03-06	2018-03-15	2018-03-03	12	n/a	n/a	2018-03-07	4	no	1	no	(AE on-going from e-diary)	0
		6301807	Stomach cramps	Group 7	V4	OpenClinica	N	2017-09-04	2017-10-02	2017-10-30	2018-02-21	2018-03-06	2018-03-15	2018-03-07	14	1	-8	2018-03-07	0	no	1	no	Very mild	1
		6301809	Cough producing green mucus.	Group 7	V4	OpenClinica	N	2017-09-04	2017-10-02	2017-10-30	2018-02-19	2018-03-06	2018-03-15	2018-03-10	19	4	-5	2018-03-11	1	no	1	no		0
		6301809	Running nose	Group 7	V4	OpenClinica	N	2017-09-04	2017-10-02	2017-10-30	2018-02-19	2018-03-06	2018-03-15	2018-03-08	17	2	-7	2018-03-18	10	no	1	no		0
		6301810	Eyes pain	Group 7	V4	OpenClinica	N	2017-09-04	2017-10-02	2017-10-30	2018-02-20	2018-03-06	2018-03-16	2018-03-16	24	10	0	2018-03-16	0	no	2	no		0
		6301810	Neck pain	Group 7	V4	OpenClinica	N	2017-09-04	2017-10-02	2017-10-30	2018-02-20	2018-03-06	2018-03-16	2018-03-14	22	8	-2	2018-03-16	2	no	1	no		0
		6301810	Running nose	Group 7	V4	OpenClinica	N	2017-09-04	2017-10-02	2017-10-30	2018-02-20	2018-03-06	2018-03-16	2018-03-16	24	10	0	2018-03-18	2	no	1	no		0
		6301816	Hay fever symptoms; itchy eyes	Group 7	V4	OpenClinica	N	2017-09-05	2017-10-03	2017-10-31	2018-02-19	2018-03-06	2018-03-15	2018-06-01	102	87	78	2018-06-08	7	no	1	no		0
10069484	Vaccination site bruising	6301807	Slight visible bruising around vaccination site	Group 7	V4	Diary 1	N	2017-09-04	2017-10-02	2017-10-30	2018-02-21	2018-03-06	2018-03-15	2018-02-23	2	n/a	n/a	2018-02-28	5	no	1	no	7	4
10068319	Oropharyngeal pain	6301816	Sore throat	Group 7	V4	Diary 1	N	2017-09-05	2017-10-03	2017-10-31	2018-02-19	2018-03-06	2018-03-15	2018-02-23	4	n/a	n/a	2018-02-24	1	no	1	no		1
10068319	Oropharyngeal pain	6301816	Sore throat	Group 7	V4	OpenClinica	N	2017-09-05	2017-10-03	2017-10-31	2018-02-19	2018-03-06	2018-03-15	2018-03-05	14	n/a	n/a	2018-03-07	2	no	1	no		1
		6301816	Sore throat	Group 7	V4	OpenClinica	N	2017-09-05	2017-10-03	2017-10-31	2018-02-19	2018-03-06	2018-03-15	2018-03-17	26	11	2	2018-03-19	2	no	1	no		0
