# Supplementary material for: Reduced blood-stage malaria growth and immune correlates in humans following RH5 vaccination
Source: Med. 2021 Jun 11;2(6):701–719.e19. doi: 10.1016/j.medj.2021.03.014 (PMC8240500; doi:10.1016/j.medj.2021.03.014)
Supplement: Data S2 — . Modeling information, related to Figures 2 and 6 (A) Modeling of antibody kinetics. (B) R notebook (analysis_Rh5.Rmd) for the systems serology analysis. [file mmc3.zip]

Archive with 15 entries (10 files):
- Data S2/Data S2A/
- Data S2/Data S2A/Data S2A Modelling.pdf
- Data S2/Data S2B/
- Data S2/Data S2B/__MACOSX/
- Data S2/Data S2B/__MACOSX/._Modeling_systems_serology
- Data S2/Data S2B/__MACOSX/Modeling_systems_serology/
- Data S2/Data S2B/__MACOSX/Modeling_systems_serology/._20200109_Rh5_summary.xlsx
- Data S2/Data S2B/__MACOSX/Modeling_systems_serology/._analysis_Rh5_systems_serology.Rmd
- Data S2/Data S2B/__MACOSX/Modeling_systems_serology/._requiredPackages.txt
- Data S2/Data S2B/__MACOSX/Modeling_systems_serology/._sessionInfo.txt
- Data S2/Data S2B/Modeling_systems_serology/
- Data S2/Data S2B/Modeling_systems_serology/20200109_Rh5_summary.xlsx
- Data S2/Data S2B/Modeling_systems_serology/analysis_Rh5_systems_serology.Rmd
- Data S2/Data S2B/Modeling_systems_serology/requiredPackages.txt
- Data S2/Data S2B/Modeling_systems_serology/sessionInfo.txt
