# Supplementary material for: Reduced blood-stage malaria growth and immune correlates in humans following RH5 vaccination
Source: Med. 2021 Jun 11;2(6):701–719.e19. doi: 10.1016/j.medj.2021.03.014 (PMC8240500; doi:10.1016/j.medj.2021.03.014)
Supplement: Data S2 — . Modeling information, related to Figures 2 and 6 (A) Modeling of antibody kinetics. (B) R notebook (analysis_Rh5.Rmd) for the systems serology analysis. [file mmc3.zip › Data S2/Data S2B/Modeling_systems_serology/20200109_Rh5_summary.xlsx]

## Sheet: Sheet1
	Sample ID	Vx Group	Day of Diagnosis	G5 ID	parasites/ml	PMR/48hr	dC-1 ELISA (ug/ml)	In vitro growth inhibition (%)	Complement C3 deposition (ADCD, MFI)	THP-1 phagocytosis (ADCP, Phagocytic score)	Neutrophil Phagocytosis (ADNP, Phagocytic score)	NK activation (%MIP1b+)	NK activation (%CD107a+)	NK activation (%IFNg+)	IgG (MFI)	IgM (MFI)	IgA1 (MFI)	IgA2 (MFI)	IgG1 (MFI)	IgG2 (MFI)	IgG3 (MFI)	IgG4 (MFI)	FCGR2A-H (MFI)	FCGR2A-R (MFI)	FCGR2B (MFI)	FCGR3A-V (MFI)	FCGR3A-F (MFI)	FCGR3B (MFI)	FcRn (MFI)	FcaR (MFI)	C1q (MFI)	G2S2 (%)	G2S2B (%)	G2S2F (%)	G2S2FB (%)	G1S1 (%)	G1S1F (%)	G2S1 (%)	G2S1B (%)	G2S1F (%)	G0 (%)	G2S1FB (%)	G0B (%)	G0F (%)	G1 (%)	G1’/G0FB (%)	G1B (%)	G1’B (%)	G1F (%)
2	01-022 dc-1	5	10.5		19166.4	8.1763	119.513	16.2045	395924	54.4793	9.81319	13.582	2.98363	4.46751	2973754	59056.2	94825.2	34984.2	394408	10641	1365724	3142.5	741306	329756	75896.5	214019	97249.5	273865	61745.5	12262.2	687304	0.56	0	0	0	0	1.21	0.5	0.11	17.61	0	0	0	6.2	0	0	0	0	27.33
4	01-026 dc-1	5	10.5		27504.8	8.47247	108.031	13.1692	300774	59.818	9.36631	17.1176	2.65581	4.10849	2.50195e+06	292720	62994	52256	736563	6788.5	576914	2941	665541	267782	72531.8	187869	81664.5	218074	50880.5	15257	218190	1.94	0	0.58	0	0	0.98	1.6	0	23.12	0	0.39	0	4.73	0	0.44	0	0	22.85
6	01-028 dc-1	5	8.5		3233.71	8.6857	90.2076	10.9839	228489	55.2194	9.81694	20.669	3.8147	4.68989	1.54527e+06	45499	19587.8	47370	179034	15108.5	541895	3173	488532	211824	55422.2	128505	58716.5	138959	56784.2	14450	183372	0.77	0	0	0	0	1.26	0.56	0	22.98	0	0	0	5.59	0	0	0	0	27.21
8	01-029 dc-1	5	11		4050.55	6.83217	149.162	29.9799	505497	63.9	17.8106	20.0691	4.07896	5.47738	2.98906e+06	26481.5	48311	30939	720622	4479.25	1121101	2896	744781	337244	97032	264465	118797	347700	71561.5	16636.8	585196	0	0	0	0	0	0	0	0	25.34	0	0	0	2.21	0	0	0	0	22.23
10	01-036 dc-1	5	12		82977.1	7.30479	98.777	25.1363	381783	71.1116	14.7059	14.7978	3.01767	4.02799	2.1672e+06	124640	101280	40142.5	609482	4640.5	683241	3282.5	611662	284290	78470.8	203294	85383	256722	46938.2	29187.5	296352	0.67	0	0.69	0	0	1.01	0.66	0	25.21	0	0	0	3.85	0	0	0	0	23.39
12	01-037 dc-1	5	10.5		16322.9	7.42582	127.497	23.8958	371391	84.8937	12.4237	13.5555	3.08485	3.85315	2341166	32555.2	76757.2	53158.5	333408	8923	645758	3197.5	602925	259216	75523	193634	86626.2	228906	61487.8	33974	286119	0	0	0	0	0	1.22	0	0	21.52	0	0	0	5.46	0	0	0	0	27.28
14	01-044 dc-1	5	9		7875.42	10.2732	63.1676	-5.2861	28343.8	43.9337	4.86518	9.23506	2.75824	2.83369	1.08903e+06	35900.8	23991	78493	171736	11649.2	249550	3161	348994	162093	30948.8	93858	41591.5	91767.5	27844.5	15645.8	83984.5	0	0	0	0	0	0	0	0	18.94	0	0	0	4.57	0	0	0	0	27.44
16	01-045 dc-1	5	10		25475.8	9.80489	140	-0.486221	259658	67.8921	9.55015	20.9278	4.3194	7.09513	2.49254e+06	124001	150754	49440.2	608325	4749	1.1721e+06	3016.25	642386	280916	74974	194823	82240.8	225284	59188.5	24634	454175	1.03	0	0	0	0	0.98	0.83	0	18.65	0	0	0	5.62	0	0	0	0	27.86
18	01-047 dc-1	5	10.5		10925	6.44471	150.151	33.9508	129229	41.3846	10.3209	23.4479	4.57978	7.56203	1903070	107849	98006.8	104262	383678	17005.2	467120	3189.5	513686	225363	61700.2	139664	68591.2	169944	53527.8	35342	111764	1.09	0	0.69	0	0	1.16	1.03	0	25.61	0	0	0	6.09	0	0	0	0	26.15
20	01-051 dc-1	5	10.5		10188.5	7.72659	77.2806	20.8134	123402	43.2208	8.72524	14.3163	3.63889	4.8287	1293021	40184.5	80900	33136.8	390008	6241.75	793940	2943	377436	173504	45119.5	118210	54261.5	131546	32515	20971.2	133372	0.94	0	0	0	0	0	1.21	0	23.9	0	0	0	3.86	0	0	0	0	22.86
22	01-053 dc-1	5	10.5		8855.3	7.48863	106.202	23.2522	222718	60.701	8.76251	17.1419	3.27508	5.26537	2.26431e+06	156179	76850.8	52132.2	381404	10336.8	552668	3394	516300	231816	58335.5	161704	66527	190714	52895.8	24638	174649	0	0	0	0	0	1.29	0	0	19.68	0	0	0	5.26	0	0	0	0	28.02
24	01-057 dc-1	5	10.5		16139.4	7.28335	78.7858	25.356	137298	69.9088	16.3173	11.841	3.19271	4.20467	2188209	327161	124014	54400.5	314026	4835	730277	3161.25	421094	208538	55884.2	140802	55116	148090	50819.5	31008.2	159874	1.33	0	0	0	0	1.28	0.9	0	21.94	0	0	0	4.87	0	0	0	0	27.17
26	01-058 dc-1	5	11.5		65187.1	9.40668	90.0668	3.59492	89763	50.2097	4.93991	11.2359	2.64973	3.816	1.44436e+06	74570	50155	46086.5	201133	10255.8	872371	3334	488586	211144	47233	133332	56852	138334	40943	24584	262916	0	0	0	0	0	0	0	0	24.21	0	0	0	4.73	0	0	0	0	25.26
27	01-801 c-1	7	10.5	01-022	13303.2	6.67923	140.157	40.4456	304814	62.2588	15.858	18.6013	4.33131	7.18791	2590348	29958	72458.2	40394.2	438334	17695.8	883224	8172	735739	340198	86278	234935	99560.5	263872	72896	16717.5	397307	0	0	0	0	0	1.03	0	0	17.24	0	0	0	9.48	0	1.08	0	0	26.29
28	01-804 c-1	7	10	01-029	24992.8	8.41343	163.524	24.9829	322486	74.3502	20.1604	19.2529	4.33004	7.95714	2927969	9814.25	62941.2	45335	653822	4704	647899	3627.75	827615	366060	100306	276745	117138	331154	69138.5	21653	324565	0	0	0	0	0	0	0	0	28.14	0	0	0	3.04	0	0	0	0	19.05
29	01-807 c-1	7	9	01-026	11899.6	9.09725	144.404	18.8857	209729	56.8694	17.2553	22.1767	5.60179	9.60632	2.44073e+06	188279	32691.5	54097	767946	8366	336154	3847.25	502807	296977	78837	208234	85779	220232	64794	14879.2	350448	0	0	0	0	0	0	0	0	25.33	0	0	0	4.33	0	0	0	0	22.17
30	01-810 c-1	7	10	01-037	23496.9	7.45191	137.381	33.5561	358334	38.6629	20.4934	21.3368	4.91273	7.67125	2261251	11092.5	56185.8	51443.5	288272	9101.25	813821	3942.75	660188	276211	73986.5	170745	88949.5	205537	73813.8	24070.2	216604	0	0	0	0	0	1.33	0	0	21.44	0	0	0	7.13	0	0	0	0	27.35
31	01-811 c-1	7	12	01-036	16009.3	5.1191	138.425	54.3563	244165	43.3511	23.1164	15.2281	3.74992	5.99971	1819306	197986	62469	30259	532573	5361	156162	3949.25	582582	264224	73595.2	190731	70628	206649	50133	22423	185631	0.91	0	0.73	0	0	0.82	0.97	0	22.53	0	0.79	0	3.18	0	0	0	0	23.1
32	01-813 c-1	7	12	01-051	69677.2	6.58992	37.7704	41.2419	64723	32.1189	12.519	10.4511	2.63643	3.96604	879482	15996.2	73935.2	29695	304018	8098	419601	4006.25	382450	173551	47091.8	125664	56898.2	132627	32056.8	24984.2	79136	1.15	0	0	0	0	0	1.3	0	22.41	0	0	0	6.05	0	0	0	0	21.31
33	01-816 c-1	7	9	01-053	7137.4	8.8161	90.2669	21.3926	242672	52.5417	22.087	12.9431	3.33225	5.03179	1.68363e+06	102616	37390.5	44368.2	206329	10914.2	229062	26415.2	493622	231336	62585.5	144989	65041.5	173896	59796.2	21591.8	188838	0	0	0	0	0	0	0	0	21.82	0	0	0	7.42	0	0	0	0	26.87
[truncated: 6 more columns]
