# Supplementary material for: Reduced blood-stage malaria growth and immune correlates in humans following RH5 vaccination
Source: Med. 2021 Jun 11;2(6):701–719.e19. doi: 10.1016/j.medj.2021.03.014 (PMC8240500; doi:10.1016/j.medj.2021.03.014)
Supplement: Data S2 — . Modeling information, related to Figures 2 and 6 (A) Modeling of antibody kinetics. (B) R notebook (analysis_Rh5.Rmd) for the systems serology analysis. [file mmc3.zip › Data S2/Data S2B/Modeling_systems_serology/analysis_Rh5_systems_serology.Rmd]

---
title: "Analysis of RH5 vaccine systems serology data"
---

## Setup 

Load libraries

```{r message=FALSE, warning=FALSE, include=FALSE}
library(knitr)
opts_chunk$set(out.extra = 'style="display:block; margin: auto"', 
               fig.align = "center", tidy = FALSE)
verbose <- FALSE

# Uncomment to install the packages:
# install.packages(c("corrplot", "corrr", "ggplot2", "ggpubr", "ggraph", "ggrepel", 
#                    "gridExtra", "Hmisc", "igraph", "knitr", "pheatmap", "pracma", "randomForest", 
#                    "RColorBrewer", "readxl", "scales", "tidyverse"))

library(readxl)
library(ggplot2)
library(ggpubr)
library(pheatmap)
library(pracma)
```

Defining the colors for the individual vaccinees and shapes for the different groups.

```{r colors} 
myColors = list(main = "#1f618d", 
                sample = c("#a6cee3",
                           "#1f78b4",
                           "#b2df8a",
                           "#33a02c",
                           "#fb9a99",
                           "#e31a1c",
                           "gray",
                           "#ff7f00",
                           "#cab2d6",
                           "#6a3d9a",
                           "#FAE232",
                           "#b15928",
                           "#F8BA00"))

myShapes = list(group = list("5" = 19, "7" = 15))
```

## Data loading

Load the data and clean up the names of the measurements.

```{r load data, message=FALSE, warning=FALSE, include=FALSE}
data <- read_excel("20200109_Rh5_summary.xlsx")

# clean up column names
tmpcolnames <- colnames(data)
tmpcolnames <- gsub(" (MFI)","",tmpcolnames,fixed = TRUE)
tmpcolnames <- gsub(" (%)","",tmpcolnames,fixed = TRUE)
tmpcolnames <- gsub(" ","_",tmpcolnames,fixed = TRUE)
tmpcolnames <- gsub(",","",tmpcolnames,fixed = TRUE)
tmpcolnames <- gsub("(","",tmpcolnames,fixed = TRUE)
tmpcolnames <- gsub(")","",tmpcolnames,fixed = TRUE)
tmpcolnames <- gsub("%","",tmpcolnames,fixed = TRUE)
tmpcolnames <- gsub("’","",tmpcolnames,fixed = TRUE)
tmpcolnames <- gsub("+","",tmpcolnames,fixed = TRUE)
tmpcolnames <- gsub("/","_",tmpcolnames,fixed = TRUE)
tmpcolnames <- gsub("-","_",tmpcolnames,fixed = TRUE)
tmpcolnames[which(tmpcolnames == "Complement_C3_deposition_ADCD_MFI")] <- "ADCD"
tmpcolnames[which(tmpcolnames == "THP_1_phagocytosis_ADCP_Phagocytic_score")] <- "ADCP"
tmpcolnames[which(tmpcolnames == "Neutrophil_Phagocytosis_ADNP_Phagocytic_score")] <- "ADNP"
tmpcolnames <- gsub("_activation","", tmpcolnames, fixed = TRUE)
tmpcolnames[which(tmpcolnames == "PMR_48hr")] <- "PMR"
tmpcolnames[which(tmpcolnames == "Day_of_Diagnosis")] <- "DOD"
tmpcolnames[which(tmpcolnames == "In_vitro_growth_inhibition")] <- "IVGI"
colnames(data) <- tmpcolnames

# Add the ratio between IgA1 and IgA2 as feature
data$ratio_IgA1_IgA2 <- data$IgA1/data$IgA2

# Get one ID per vaccinee and assign colors
data$sample <- gsub(" .*", "", data$Sample_ID)
data$sample[which(!is.na(data$G5_ID))] <- data$G5_ID[which(!is.na(data$G5_ID))]
names(myColors$sample) <- unique(data$sample)
```

## Define X and Y

```{r Xy} 
# Change here for building a model for a different readout
#yStr <- "PMR"
yStr <- "DOD"
#yStr <- "IVGI"

X <- as.matrix(as.data.frame(lapply(data[,10:dim(data)[2]], as.numeric)))
colnames(X)[which(colnames(X) == "ratio_IgA1_IgA2")] <- "IgA1/IgA2"

# Remove columns which are 0 for everything (some glycans)
names(which(colSums(X) == 0))
X <- X[,which(colSums(X) != 0)] 

# Z score data
X_unscaled <- X
X <- scale(X, center = TRUE, scale = TRUE) 

y <- as.matrix(as.data.frame(lapply(data[,yStr], as.numeric)))
y_DOD <- as.matrix(as.data.frame(lapply(data[,"DOD"], as.numeric)))
y_IVGI <- as.matrix(as.data.frame(lapply(data[,"IVGI"], as.numeric)))

# Only group 5
X_5 <- scale(X[which(data$Vx_Group == 5),], center = TRUE, scale = TRUE) 
y_5 <- y[which(data$Vx_Group == 5)]
```

## Heatmap

```{r heatmap, eval=FALSE, fig.height=3, fig.width=6}
p <- pheatmap(X, cellwidth = 9, cellheight = 9)
print(p)
```

## Correlation heatmaps

Calculated the spearman rank correlation coefficients between indiviual features and DOD and IVGI and plots them in a heatmap.

```{r heatmap}
library(corrplot)
library(Hmisc)
library(RColorBrewer)

Xy <- as.data.frame(X)
Xy$DOD <- y_DOD
Xy$IVGI <- y_IVGI
indY <- 41:42

indTiter <- c(7,11:14,8,9,10,40)
print("titer:")
colnames(X)[indTiter]

indFunction <- 1:6
print("functions:")
colnames(X)[indFunction]

indFcR <- 15:23
print("Fc-receptors:")
colnames(X)[indFcR]

indGlycan <- 24:39
print("glycans:")
colnames(X)[indGlycan]

tmpCor <- rcorr(as.matrix(Xy), type = "spearman")

# correct for multiple testing
# titer and functions
tmp <- p.adjust(as.numeric(tmpCor$P[indTiter,indFunction]), method = "BH", 
                n = length((as.numeric(tmpCor$P[indTiter,indFunction]))))
qval_corr <- tmpCor$P
qval_corr[indTiter,indFunction] <- matrix(tmp, nrow = length(indTiter), byrow = FALSE)

# DOD
qval_corr["DOD", 1:40] <- p.adjust(as.numeric(tmpCor$P["DOD", 1:40]), method = "BH", n = 40)
qval_corr[1:40, "DOD"] <- p.adjust(as.numeric(tmpCor$P[1:40, "DOD"]), method = "BH", n = 40)

# IVGI
qval_corr["IVGI", 1:40] <- p.adjust(as.numeric(tmpCor$P["IVGI", 1:40]), method = "BH", n = 40)
qval_corr[1:40, "IVGI"] <- p.adjust(as.numeric(tmpCor$P[1:40, "IVGI"]), method = "BH", n = 40)

# labels for the heatmap, indicate significances with stars
heat_labels <- matrix("", dim(qval_corr)[1], dim(qval_corr)[1])
for (ind1 in 1:dim(qval_corr)[1]) {
  for (ind2 in 1:dim(qval_corr)[1]) {
    if (!(is.na(qval_corr[ind1,ind2]))) {
      if (qval_corr[ind1,ind2] < 0.1) {
        heat_labels[ind1,ind2] <- "*"
      }
      if (qval_corr[ind1,ind2] < 0.01) {
        heat_labels[ind1,ind2] <- "**"
      }
      if (qval_corr[ind1,ind2] < 0.001) {
        heat_labels[ind1,ind2] <- "***"
      }
    }
  }
}

# Create folder if it does not exist
 if (!(file.exists("Figures"))) {
        dir.create(file.path(getwd(), "Figures"))
    }
pdf("Figures/correlation_heatmap.pdf", width = 4.5, height = 4.4) 
p <- pheatmap(t(tmpCor$r[c(indTiter, indY), c(indFunction, indY)]), 
              display_numbers = t(heat_labels[c(indTiter, indY), c(indFunction, indY)]), 
              cluster_rows = FALSE,
              cluster_cols = FALSE,
              legend = TRUE,
              color = rev(colorRampPalette(brewer.pal(n = 10, name = "RdYlBu"))(100)), 
              breaks = seq(-1, 1, length = 100),
              show_rownames = TRUE,
              show_colnames = TRUE,
              number_color = "black", 
              fontsize = 12,
              gaps_col = 9, gaps_row = 6,
              cellwidth = 15, cellheight = 15)
print(p)
dev.off()

pdf("Figures/correlation_heatmap_supplement.pdf",width = 3, height = 6) 
p <- pheatmap(t(tmpCor$r[c(42,41),c(indGlycan, indFcR)]), 
              display_numbers = t(heat_labels[c(42,41),c(indGlycan, indFcR)]), 
              cluster_rows = FALSE,
              cluster_cols = FALSE,
              legend = TRUE,
              color = rev(colorRampPalette(brewer.pal(n = 10, name = "RdYlBu"))(100)), 
              breaks = seq(-1, 1, length = 100),
              show_rownames = TRUE,
              show_colnames = TRUE,
              number_color = "black", 
              fontsize = 12,
              gaps_row = c(16),
              cellwidth = 13, cellheight = 13)
print(p)
dev.off()
```

## Random Forest

Random forest regression using leave-one vaccinee out cross-validation.

Generate folds for leave-one vaccinee out cross-validation.

```{r folds} 
nFolds <- length(y_5)
folds <- list()
for (iFold in 1:nFolds) {
  folds[[iFold]] <- iFold
}
ind_G5 <- match(data$sample[which(data$Vx_Group == 7)], data$sample[which(data$Vx_Group == 5)])
ind_G7 <- which(data$Vx_Group == 7)

# add matching index of vaccinee in group 7
for (iFold in 1:length(folds)) {
  for (iind_G5 in 1:length(ind_G5)) {
    if (ind_G5[iind_G5]  %in% folds[[iFold]]) {
      folds[[iFold]] <- c(folds[[iFold]], ind_G7[which(ind_G5 == ind_G5[iind_G5])])
    }
    folds[[iFold]] <- unique(folds[[iFold]])
  }
}
```

Random forest regression including permutation tests

```{r random forest regression} 
library(randomForest)
set.seed(1234)

nRep <- 1000

corrs_actual <- rep(NA, length = nRep)
pvals_actual <- rep(NA, length = nRep)
corrs_label <- rep(NA, length = nRep)
pvals_label <- rep(NA, length = nRep)
yPred_all <- matrix(NA, ncol = nRep, nrow = length(y))

for (iRep in 1:nRep) {
  print(paste("Progress: ", iRep, "/", nRep, sep = ""))
  
  # Actual model trained on true labels
  yPred <- rep(NA, length = length(y))
  for (iFold in 1:nFolds) {
    XTrain <- X[-folds[[iFold]], ]
    yTrain <- y[-folds[[iFold]]]
    XTest <- as.matrix(X[folds[[iFold]], ])
    yTest <- y[folds[[iFold]]]
    
    # Train model on training set
    trainedModel <- randomForest(as.matrix(XTrain), yTrain)
    
    # Prediction on test set
     if (length(folds[[iFold]]) == 1) {
      yPred[folds[[iFold]]] <- predict(trainedModel, newdata = as.vector(t(XTest)))
    } else {
      yPred[folds[[iFold]]] <- predict(trainedModel, newdata = as.matrix(XTest))
    }
  }
  # Performance of model in terms of pearson correlation and p-value of this correlation
  tmp <- cor.test(y, yPred, method = "pearson")
  corrs_actual[iRep] <- tmp$estimate
  pvals_actual[iRep] <- tmp$p.value
  yPred_all[, iRep] <- yPred
  
  # Permute the labels and repeat model training, testing and evaluation
  yPerm <- y[randperm(length(y))]
  yPredPerm <- matrix(NA, nrow = length(y), ncol = 1)
  for (iFold in 1:nFolds) {
    XTrain <- X[-folds[[iFold]], ]
    yTrain <- yPerm[-folds[[iFold]]]
    XTest <- as.matrix(X[folds[[iFold]], ])
    yTest <- yPerm[folds[[iFold]]]

    trainedModel <- randomForest(as.matrix(XTrain), yTrain)
     if (length(folds[[iFold]]) == 1) {
      yPredPerm[folds[[iFold]]] <- predict(trainedModel, newdata = as.vector(t(XTest)))
    } else {
      yPredPerm[folds[[iFold]]] <- predict(trainedModel, newdata = as.matrix(XTest))
    }
  }
  tmp <- cor.test(yPerm, yPredPerm, method = "pearson")
  corrs_label[iRep] <- tmp$estimate
  pvals_label[iRep] <- tmp$p.value
}

# Save results
save(corrs_actual, pvals_actual, corrs_label, pvals_label, yPred_all,
     file = paste(yStr, "modelValidation.RData", sep = "_"))

# Visualize results
dfBox <- data.frame(value = c(corrs_actual, corrs_label),
                    model = rep(c("actual model", "permuted labels"),
                                 c(length(corrs_actual), 
                                   length(corrs_label))))

# Plot correlation coefficient violin plots
dfBox$model = factor(dfBox$model, levels = c("actual model",  "permuted labels"))
pltVio1 <- ggplot(dfBox, aes(x = model, y = value, fill = model)) +
    geom_violin() +
    stat_summary(fun.data = "mean_sd", geom = "pointrange", size = 0.3,  color = "black") +
    scale_fill_manual(values = c(myColors$main,  "gray")) +
    labs(x = "", y = "correlation") + ylim(c(-0.5,1)) + 
    theme_classic() + 
    theme(legend.position = "none")
pdf(paste("Figures/modelValidation_", yStr, ".pdf", sep = ""), width = 3.5, height = 2) 
print(pltVio1)
dev.off()
print(pltVio1)

# Plot p-value violin plots
dfBox <- data.frame(value = c(pvals_actual, pvals_label),
                    model = rep(c("actual model",  "permuted labels"),
                                 c(length(corrs_actual),
                                   length(corrs_label))))

dfBox$model = factor(dfBox$model, levels = c("actual model", "permuted labels"))
pltVio2 <- ggplot(dfBox, aes(x = model, y = value, fill = model)) +
    geom_violin() +
    stat_summary(fun.data = "mean_sd", geom = "pointrange", size = 0.3,  color = "black") +
    scale_fill_manual(values = c(myColors$main,  "gray")) +
    labs(x = "", y = "P value") + geom_hline(yintercept = 0.05) +
    theme_classic() + 
    theme(legend.position = "none")
pdf(paste("Figures/modelValidation_pvals_", yStr, ".pdf", sep = ""), width = 3.5, height = 2) 
print(pltVio2)
dev.off()
print(pltVio2)

# Which repetition is most representative i.e. has closest correlation and p-value to the median?
indPlot <- order(abs(pvals_actual - median(pvals_actual)))[1]
order(abs(corrs_actual - median(corrs_actual)))[1:2]

tmp <- cor.test(y, yPred_all[, indPlot], method = "pearson")
plotDf <- data.frame(yPred = yPred_all[, indPlot], y = y, vaccinee = data$sample, group = factor(data$Vx_Group))
colnames(plotDf) <- c("model", "data", "vaccinee", "group")
plt <- ggplot(plotDf, aes(x = yPred, y = y, color = vaccinee, shape = group)) + 
                  geom_point(size = 2) +  
                  scale_shape_manual(values = myShapes$group) +
                  scale_color_manual(values = myColors$sample) +
                  theme_classic() +
                  theme(aspect.ratio = 1,
                        plot.title = element_text(size = 9),
                        legend.position = "none") +
                  ggtitle(paste0("rP = ", formatC(tmp$estimate, digits = 2, format = "f"), 
                                 ", P = ", formatC(tmp$p.value, digits = 3, format = "f"), sep = "")) + 
                  ylab(paste("data (", yStr, ")", sep = "")) + 
                  xlab(paste("model (", yStr, ")", sep = ""))

if (yStr == "PMR") {
  plt <- plt + xlim(c(5, 11)) + ylim(c(5, 11)) 
}else if  (yStr == "DOD") {
  plt <- plt + xlim(c(9, 12)) + ylim(c(9, 12)) 
}else if (yStr == "IVGI") {
  plt <- plt + xlim(c(-10, 40)) + ylim(c(-10, 40)) 
}

# The one representatively shown in the manuscript is closest to the median correlation and p-value
pdf(paste("Figures/rf_correlation_model_data_", yStr, ".pdf", sep = ""), 
    width = 2.5, height = 2.5) 
print(plt)
dev.off()
    
```

To assess the importance of the features in the fold-specific manner, we perform recursive feature elimination and count how often an individual feature is chosen in the final chosen set of features.

```{r feature importance via recursive feature elimination} 
library(randomForest)
set.seed(1234)

nRep <- 100
counter <- 0
featSel <- rep(0, length = dim(X)[2])
names(featSel) <- colnames(X)
for (iRep in 1:nRep) {
  print(paste("Progress: ", iRep, "/", nRep, sep = ""))

  for (iFold in 1:nFolds) {
    XTrain <- X[-folds[[iFold]], ]
    yTrain <- y[-folds[[iFold]]]
    XTest <- as.matrix(X[folds[[iFold]], ])
    yTest <- y[folds[[iFold]]]
  
    # Random forest recursive feature elimination
    X_red <- XTrain # matrix with reduced features
    featSelMat <- data.frame(matrix(1, ncol = dim(XTrain)[2], nrow = dim(XTrain)[2] + 1))
    rownames(featSelMat) <- c(colnames(XTrain), "oob") # add column for the out of bag error ("oob")
    colnames(featSelMat) <- 1:dim(XTrain)[2]
    for (ind in 1:(dim(XTrain)[2])) {
        # Perform random forest training (with default parameters) and 
        # calculate the out of bag error for this iteration
        rf <- randomForest(as.matrix(X_red), as.vector(yTrain))
        featSelMat[dim(XTrain)[2] + 1, ind] <- mean(sqrt(mean((yTrain - predict(rf))^2)))
        # Remove the feature which has the lowest importance according to total decrease in 
        # node impurity measured by residual sum of squares.
        if (ind < dim(XTrain)[2]) {
            remFeature <- rownames(rf$importance)[which(rf$importance == min(rf$importance))[1]]
            X_red <- X_red[, -which(colnames(X_red) == remFeature)]
            featSelMat[remFeature, ind:dim(XTrain)[2]] <- 0
        }
    }
    oob_min <- which(featSelMat["oob", ] == min(featSelMat["oob", ]))
    selFeatures <- colnames(XTrain)[which(featSelMat[1:(dim(featSelMat)[1] - 1), 
                                                     oob_min[length(oob_min)]] == 1)]

    featSel[selFeatures] <- featSel[selFeatures] + 1
    counter <- counter + 1
  }
}
featSel <- 100*featSel/counter
featSel <- featSel[featSel > 0]

# Visualize feature importance
dfFeatSel <- data.frame(selected = featSel, features = names(featSel))
p1 <- ggplot(data = dfFeatSel, aes(x = reorder(features, -abs(selected)), y = selected)) + 
  geom_bar(stat = "identity", color = "black", fill = myColors$main) + 
  xlab("") + 
  ylab(paste("selected for", yStr, "(%)")) +
  scale_fill_manual(values = c(myColors$main)) + 
  theme_classic() + 
  theme(legend.position = "none", axis.text.x = element_text(angle = 90, hjust = 1),
        axis.text.y = element_text(size = 10)) 
pdf(paste("Figures/RFE_loo_", yStr, ".pdf", sep = ""), width = 3.5, height = 3) 
print(p1)
dev.off()
print(p1)

```

## Plot univariate correlations for selected features

```{r plot selFeatures corrs}
library(gridExtra)

# Get features that are chosen more than 10 times
featSel2 <- featSel[featSel > 10]
selFeatures <- names(featSel2[rev(order(featSel2))])

#selFeatures <- c("IgA1", "IgA1/IgA2", "IgA2", "FcRn","FcaR", "G2FB", "IgG1") # For DOD
p = list()
pvals <- rep(NA, length(selFeatures))

for (ind in 1:length(selFeatures)) {
  tmpDf <- data.frame(y = y, feature = X_unscaled[,selFeatures[ind]], 
                      sample = data$sample, group = factor(data$Vx_Group))
  colnames(tmpDf) <- c("y", "feature", "vaccinee", "group")
  tmp <- cor.test(y, X_unscaled[,selFeatures[ind]], method = "spearman")
  pvals[ind] <- tmp$p.value
  
  p[[ind]] <- ggplot(tmpDf, aes(x = feature, y = y, color = vaccinee, shape = group)) + 
                  theme(aspect.ratio = 1) + 
                  geom_point(size = 1.5) +  
                  scale_shape_manual(values = myShapes$group) +
                  scale_color_manual(values = myColors$sample) +
                  xlab(selFeatures[ind]) +
                  ylab("") + 
                  ggtitle(paste0("rS = ", formatC(tmp$estimate, digits = 2, format = "f"), 
                                 ", q = ", formatC(qval_corr[selFeatures[ind], "DOD"], 
                                                   digits = 2, format = "f"), sep = ""),) + 
                  theme(plot.title = element_text(size = 9),
                        legend.position = "none",
                        panel.background = element_blank(),
                        axis.line = element_line(colour = "black")) 
  # Use log10-scale for luminex data
  if (substr(selFeatures[ind], 1, 2) == "Ig" | substr(selFeatures[ind], 1, 2) == "Fc") {
     p[[ind]] <- p[[ind]] + 
       scale_x_log10(limits = c(10^c(floor(min(log10(tmpDf$feature))), 
                                     ceil(max(log10(tmpDf$feature))))),
                     breaks = 10^c(1:10),
                     labels = scales::trans_format("log10", scales::math_format(10^.x))) 
  }
  #pdf(paste("Figures/top_features_correlations_", yStr, ind, ".pdf", sep = ""), width = 1.8, height = 1.8) 
  #print(p[[ind]])
  #dev.off()
}

# Save all in one figure
pdf(paste("Figures/top_features_correlations_", yStr, ".pdf", sep = ""), width = 7, height = 4) 
grid.arrange(grobs = p, ncol = 4, main = "")
dev.off()
```

## Co-correlation network

```{r Co-correlation network, message=FALSE} 
library(tidyverse)
library(corrr)
library(igraph)
library(ggraph)
library(ggrepel)

tidyCors <- X %>% 
  correlate(method = "spearman") %>% 
  stretch()

tidyCors$p <- 0
for (ind in 1:dim(tidyCors)[1]) {
  tmp <- cor.test(X[,tidyCors$x[ind]], X[,tidyCors$y[ind]], method = "spearman")
  tidyCors$p[ind] <- tmp$p.value
}
tidyCors$p <- p.adjust(tidyCors$p, method = "BH", n = length(tidyCors$p))
  
plotFeatures <- selFeatures
  
graphCors <- tidyCors %>% 
  filter(p < 0.05 & (is.element(x, plotFeatures) | is.element(y, plotFeatures))) %>% 
  graph_from_data_frame(directed = FALSE)

layout <- create_layout(graphCors, layout = 'igraph', algorithm = 'with_kk') #with_kk

nodeColours <- vector(mode = "list", length = length(V(graphCors)$name))
nodeColours[is.element(V(graphCors)$name, plotFeatures)] <- 'gray' # selected features
nodeColours[!is.element(V(graphCors)$name, plotFeatures)] <- 'white' # other features

pltGraph <- ggraph(layout) +
  geom_edge_link(aes(color = r), edge_width = 1.5) +
  guides(edge_alpha = "none", edge_width = "none") +
  scale_edge_colour_gradientn(colors = rev(colorRampPalette(brewer.pal(n = 9, name = "RdYlBu"))(100)[1:40])) +
  geom_node_point(shape = 21, color = "gray", fill = nodeColours, size = 9, stroke = 0.5) +
  geom_node_text(aes(label = name), size = 3, point.padding = NA, 
                 box.padding = 0, force = 0.1, repel = T) + 
  theme(aspect.ratio = 1) +
  theme_graph(background = "white", base_family = 'Helvetica') 
plt <- plot(pltGraph)
pdf(paste("Figures/cocorrelate_network_", yStr ,".pdf", sep = ""), width = 5, height = 4) 
print(plt)
dev.off()
```

## ADNP vs IVGI correlation

```{r correlation for model vs data } 
plotDf <- data.frame(ADNP = X_unscaled[,"ADNP"], 
                     y = y_IVGI, 
                     vaccinee = data$sample, 
                     group = factor(data$Vx_Group))

tmp <- cor.test(y_IVGI, X_unscaled[,"ADNP"], method = "spearman")
colnames(plotDf) <- c("ADNP", "IVGI", "vaccinee", "group")
plt <- ggplot(plotDf, aes(x = ADNP, y = IVGI, color = vaccinee, shape = group)) + 
                  geom_point(size = 2) +  
                  scale_shape_manual(values = myShapes$group) +
                  scale_color_manual(values = myColors$sample) +
                  ggtitle(paste0("rS = ", formatC(tmp$estimate, digits = 2, format = "f"), 
                                 ", q = ", formatC(qval_corr["ADNP", "IVGI"], digits = 3, format = "f"), sep = ""),) + 
                  theme_classic() +
                  theme(aspect.ratio = 1,
                        plot.title = element_text(size = 9),
                        legend.position = "none") 

pdf(paste("Figures/ADNP_IVGI.pdf", sep = ""), width = 2.5, height = 2.5) 
print(plt)
dev.off()
```
