# Supplementary material for: Reduced blood-stage malaria growth and immune correlates in humans following RH5 vaccination
Source: Med. 2021 Jun 11;2(6):701–719.e19. doi: 10.1016/j.medj.2021.03.014 (PMC8240500; doi:10.1016/j.medj.2021.03.014)
Supplement: Data S2 — . Modeling information, related to Figures 2 and 6 (A) Modeling of antibody kinetics. (B) R notebook (analysis_Rh5.Rmd) for the systems serology analysis. [file mmc3.zip › Data S2/Data S2B/Modeling_systems_serology/requiredPackages.txt]

Required packages:

ggrepel (version used: 0.8.2)       
ggraph (version used: 2.0.1)        
igraph (version used: 1.2.4.2)     
corrr (version used: 0.4.1)         
dplyr (version used: 0.8.5)         
tidyverse (version used: 1.3.0)    
gridExtra (version used: 2.3)       
randomForest (version used: 4.6-14) 
RColorBrewer (version used: 1.1-2) 
Hmisc (version used: 4.3-1)       
corrplot (version used: 0.84)       
pracma (version used: 2.2.9)       
pheatmap (version used: 1.0.12)     
ggpubr (version used: 0.2.5)       
ggplot2 (version used: 3.3.0)       
readxl (version used: 1.3.1)        
knitr (version used: 1.28)         
