# Supplementary material for: Reduced blood-stage malaria growth and immune correlates in humans following RH5 vaccination
Source: Med. 2021 Jun 11;2(6):701–719.e19. doi: 10.1016/j.medj.2021.03.014 (PMC8240500; doi:10.1016/j.medj.2021.03.014)
Supplement: Data S2 — . Modeling information, related to Figures 2 and 6 (A) Modeling of antibody kinetics. (B) R notebook (analysis_Rh5.Rmd) for the systems serology analysis. [file mmc3.zip › Data S2/Data S2B/Modeling_systems_serology/sessionInfo.txt]

R version 3.6.1 (2019-07-05)
Platform: x86_64-apple-darwin15.6.0 (64-bit)
Running under: macOS Catalina 10.15.4

Matrix products: default
BLAS:   /System/Library/Frameworks/Accelerate.framework/Versions/A/Frameworks/vecLib.framework/Versions/A/libBLAS.dylib
LAPACK: /Library/Frameworks/R.framework/Versions/3.6/Resources/lib/libRlapack.dylib

locale:
[1] en_US.UTF-8/en_US.UTF-8/en_US.UTF-8/C/en_US.UTF-8/en_US.UTF-8

attached base packages:
[1] stats     graphics  grDevices utils     datasets  methods   base     

other attached packages:
 [1] ggrepel_0.8.2       ggraph_2.0.1        igraph_1.2.4.2     
 [4] corrr_0.4.1         forcats_0.4.0       stringr_1.4.0      
 [7] dplyr_0.8.5         purrr_0.3.3         readr_1.3.1        
[10] tidyr_1.0.2         tibble_3.0.0        tidyverse_1.3.0    
[13] gridExtra_2.3       randomForest_4.6-14 RColorBrewer_1.1-2 
[16] Hmisc_4.3-1         Formula_1.2-3       survival_3.1-8     
[19] lattice_0.20-40     corrplot_0.84       pracma_2.2.9       
[22] pheatmap_1.0.12     ggpubr_0.2.5        magrittr_1.5       
[25] ggplot2_3.3.0       readxl_1.3.1        knitr_1.28         

loaded via a namespace (and not attached):
 [1] nlme_3.1-144         fs_1.3.1             matrixStats_0.55.0  
 [4] lubridate_1.7.4      httr_1.4.1           rstan_2.19.3        
 [7] tools_3.6.1          backports_1.1.5      R6_2.4.1            
[10] rpart_4.1-15         DBI_1.1.0            colorspace_1.4-1    
[13] nnet_7.3-13          withr_2.1.2          tidyselect_1.0.0    
[16] prettyunits_1.1.1    processx_3.4.2       compiler_3.6.1      
[19] rvest_0.3.5          cli_2.0.2            htmlTable_1.13.3    
[22] xml2_1.2.2           labeling_0.3         scales_1.1.0        
[25] checkmate_2.0.0      callr_3.4.3          digest_0.6.25       
[28] StanHeaders_2.21.0-1 foreign_0.8-75       base64enc_0.1-3     
[31] jpeg_0.1-8.1         pkgconfig_2.0.3      htmltools_0.4.0     
[34] dbplyr_1.4.2         htmlwidgets_1.5.1    rlang_0.4.5         
[37] rstudioapi_0.11      farver_2.0.3         generics_0.0.2      
[40] jsonlite_1.6.1       acepack_1.4.1        inline_0.3.15       
[43] loo_2.2.0            Matrix_1.2-18        Rcpp_1.0.4          
[46] munsell_0.5.0        fansi_0.4.1          viridis_0.5.1       
[49] lifecycle_0.2.0      stringi_1.4.6        MASS_7.3-51.5       
[52] pkgbuild_1.0.6       grid_3.6.1           parallel_3.6.1      
[55] crayon_1.3.4         graphlayouts_0.5.0   haven_2.2.0         
[58] splines_3.6.1        hms_0.5.3            ps_1.3.2            
[61] pillar_1.4.3         ggsignif_0.6.0       stats4_3.6.1        
[64] reprex_0.3.0         glue_1.3.2           latticeExtra_0.6-29 
[67] data.table_1.12.8    modelr_0.1.6         tweenr_1.0.1        
[70] png_0.1-7            vctrs_0.2.4          cellranger_1.1.0    
[73] polyclip_1.10-0      gtable_0.3.0         assertthat_0.2.1    
[76] ggforce_0.3.1        xfun_0.12            tidygraph_1.1.2     
[79] broom_0.5.5          viridisLite_0.3.0    cluster_2.1.0       
[82] ellipsis_0.3.0  
